# Supplementary material for: Construction and validation of an angiogenesis-related scoring model to predict prognosis, tumor immune microenvironment and therapeutic response in hepatocellular carcinoma
Source: Front Immunol. 2022 Nov 17;13:1013248. doi: 10.3389/fimmu.2022.1013248 (PMC9712199; doi:10.3389/fimmu.2022.1013248)
Supplement: Supplementary file 2 [file Table_1.xlsx]

## Sheet: Table S1
Table S1.Angiogenesis-related genes from GeneCards
	Description	Category	Gifts	GC Id	Relevance score	GeneCards Link
VEGFA	Vascular Endothelial Growth Factor A	Protein Coding	47	GC06P043770	37.2887	https://www.genecards.org/cgi-bin/carddisp.pl?gene=VEGFA
KDR	Kinase Insert Domain Receptor	Protein Coding	52	GC04M055078	21.13	https://www.genecards.org/cgi-bin/carddisp.pl?gene=KDR
HIF1A	Hypoxia Inducible Factor 1 Subunit Alpha	Protein Coding	46	GC14P061695	18.189	https://www.genecards.org/cgi-bin/carddisp.pl?gene=HIF1A
FGF2	Fibroblast Growth Factor 2	Protein Coding	45	GC04P122826	17.862	https://www.genecards.org/cgi-bin/carddisp.pl?gene=FGF2
FLT1	Fms Related Receptor Tyrosine Kinase 1	Protein Coding	50	GC13M028300	16.7713	https://www.genecards.org/cgi-bin/carddisp.pl?gene=FLT1
ADGRB1	Adhesion G Protein-Coupled Receptor B1	Protein Coding	36	GC08P142449	15.2123	https://www.genecards.org/cgi-bin/carddisp.pl?gene=ADGRB1
ANGPT1	Angiopoietin 1	Protein Coding	45	GC08M107246	14.6364	https://www.genecards.org/cgi-bin/carddisp.pl?gene=ANGPT1
TEK	TEK Receptor Tyrosine Kinase	Protein Coding	50	GC09P027109	13.8814	https://www.genecards.org/cgi-bin/carddisp.pl?gene=TEK
THBS1	Thrombospondin 1	Protein Coding	45	GC15P039581	13.6807	https://www.genecards.org/cgi-bin/carddisp.pl?gene=THBS1
ANGPT2	Angiopoietin 2	Protein Coding	46	GC08M006499	13.0928	https://www.genecards.org/cgi-bin/carddisp.pl?gene=ANGPT2
ENG	Endoglin	Protein Coding	46	GC09M127815	12.9735	https://www.genecards.org/cgi-bin/carddisp.pl?gene=ENG
VEGFC	Vascular Endothelial Growth Factor C	Protein Coding	46	GC04M176683	11.7207	https://www.genecards.org/cgi-bin/carddisp.pl?gene=VEGFC
ADGRB3	Adhesion G Protein-Coupled Receptor B3	Protein Coding	36	GC06P068635	10.9242	https://www.genecards.org/cgi-bin/carddisp.pl?gene=ADGRB3
ADGRB2	Adhesion G Protein-Coupled Receptor B2	Protein Coding	36	GC01M031727	10.7929	https://www.genecards.org/cgi-bin/carddisp.pl?gene=ADGRB2
PLG	Plasminogen	Protein Coding	48	GC06P160702	10.7739	https://www.genecards.org/cgi-bin/carddisp.pl?gene=PLG
MMP9	Matrix Metallopeptidase 9	Protein Coding	53	GC20P046008	10.6606	https://www.genecards.org/cgi-bin/carddisp.pl?gene=MMP9
MMP2	Matrix Metallopeptidase 2	Protein Coding	52	GC16P055390	10.6589	https://www.genecards.org/cgi-bin/carddisp.pl?gene=MMP2
AKT1	AKT Serine/Threonine Kinase 1	Protein Coding	52	GC14M104769	10.5767	https://www.genecards.org/cgi-bin/carddisp.pl?gene=AKT1
CXCL8	C-X-C Motif Chemokine Ligand 8	Protein Coding	40	GC04P073740	10.2615	https://www.genecards.org/cgi-bin/carddisp.pl?gene=CXCL8
NOS3	Nitric Oxide Synthase 3	Protein Coding	50	GC07P150990	10.2042	https://www.genecards.org/cgi-bin/carddisp.pl?gene=NOS3
PTGS2	Prostaglandin-Endoperoxide Synthase 2	Protein Coding	48	GC01M186640	9.88249	https://www.genecards.org/cgi-bin/carddisp.pl?gene=PTGS2
TYMP	Thymidine Phosphorylase	Protein Coding	46	GC22M050525	9.73063	https://www.genecards.org/cgi-bin/carddisp.pl?gene=TYMP
NRP1	Neuropilin 1	Protein Coding	45	GC10M033177	9.69648	https://www.genecards.org/cgi-bin/carddisp.pl?gene=NRP1
HGF	Hepatocyte Growth Factor	Protein Coding	51	GC07M081699	9.62458	https://www.genecards.org/cgi-bin/carddisp.pl?gene=HGF
PGF	Placental Growth Factor	Protein Coding	42	GC14M074941	9.50235	https://www.genecards.org/cgi-bin/carddisp.pl?gene=PGF
SERPINF1	Serpin Family F Member 1	Protein Coding	44	GC17P001761	9.25958	https://www.genecards.org/cgi-bin/carddisp.pl?gene=SERPINF1
FLT4	Fms Related Receptor Tyrosine Kinase 4	Protein Coding	50	GC05M180607	9.22773	https://www.genecards.org/cgi-bin/carddisp.pl?gene=FLT4
IL6	Interleukin 6	Protein Coding	48	GC07P022725	9.04899	https://www.genecards.org/cgi-bin/carddisp.pl?gene=IL6
COL18A1	Collagen Type XVIII Alpha 1 Chain	Protein Coding	46	GC21P045405	8.78912	https://www.genecards.org/cgi-bin/carddisp.pl?gene=COL18A1
CTNNB1	Catenin Beta 1	Protein Coding	52	GC03P041236	8.46876	https://www.genecards.org/cgi-bin/carddisp.pl?gene=CTNNB1
TGFB1	Transforming Growth Factor Beta 1	Protein Coding	50	GC19M041301	8.42192	https://www.genecards.org/cgi-bin/carddisp.pl?gene=TGFB1
EPO	Erythropoietin	Protein Coding	41	GC07P100720	8.33789	https://www.genecards.org/cgi-bin/carddisp.pl?gene=EPO
VASH1	Vasohibin 1	Protein Coding	36	GC14P076761	8.24663	https://www.genecards.org/cgi-bin/carddisp.pl?gene=VASH1
ISM1	Isthmin 1	Protein Coding	35	GC20P013221	8.16334	https://www.genecards.org/cgi-bin/carddisp.pl?gene=ISM1
VEGFD	Vascular Endothelial Growth Factor D	Protein Coding	33	GC0XM015345	8.14022	https://www.genecards.org/cgi-bin/carddisp.pl?gene=VEGFD
ITGAV	Integrin Subunit Alpha V	Protein Coding	46	GC02P186589	8.01687	https://www.genecards.org/cgi-bin/carddisp.pl?gene=ITGAV
TNF	Tumor Necrosis Factor	Protein Coding	50	GC06P076864	8.00983	https://www.genecards.org/cgi-bin/carddisp.pl?gene=TNF
DLL4	Delta Like Canonical Notch Ligand 4	Protein Coding	45	GC15P040929	7.98332	https://www.genecards.org/cgi-bin/carddisp.pl?gene=DLL4
PDGFRB	Platelet Derived Growth Factor Receptor Beta	Protein Coding	53	GC05M150113	7.96243	https://www.genecards.org/cgi-bin/carddisp.pl?gene=PDGFRB
HPSE	Heparanase	Protein Coding	44	GC04M083292	7.87856	https://www.genecards.org/cgi-bin/carddisp.pl?gene=HPSE
EGFR	Epidermal Growth Factor Receptor	Protein Coding	52	GC07P055019	7.82611	https://www.genecards.org/cgi-bin/carddisp.pl?gene=EGFR
PECAM1	Platelet And Endothelial Cell Adhesion Molecule 1	Protein Coding	40	GC17M064319	7.67475	https://www.genecards.org/cgi-bin/carddisp.pl?gene=PECAM1
STAT3	Signal Transducer And Activator Of Transcription 3	Protein Coding	50	GC17M042313	7.44759	https://www.genecards.org/cgi-bin/carddisp.pl?gene=STAT3
FGF1	Fibroblast Growth Factor 1	Protein Coding	46	GC05M142555	7.31494	https://www.genecards.org/cgi-bin/carddisp.pl?gene=FGF1
TP53	Tumor Protein P53	Protein Coding	51	GC17M007661	7.30455	https://www.genecards.org/cgi-bin/carddisp.pl?gene=TP53
BAIAP2	BAR/IMD Domain Containing Adaptor Protein 2	Protein Coding	41	GC17P081035	7.24731	https://www.genecards.org/cgi-bin/carddisp.pl?gene=BAIAP2
CDH5	Cadherin 5	Protein Coding	46	GC16P066366	7.22487	https://www.genecards.org/cgi-bin/carddisp.pl?gene=CDH5
MAPK1	Mitogen-Activated Protein Kinase 1	Protein Coding	50	GC22M021759	7.21915	https://www.genecards.org/cgi-bin/carddisp.pl?gene=MAPK1
GDF2	Growth Differentiation Factor 2	Protein Coding	43	GC10P047322	7.1067	https://www.genecards.org/cgi-bin/carddisp.pl?gene=GDF2
SRC	SRC Proto-Oncogene, Non-Receptor Tyrosine Kinase	Protein Coding	50	GC20P037344	6.97994	https://www.genecards.org/cgi-bin/carddisp.pl?gene=SRC
ANG	Angiogenin	Protein Coding	44	GC14P030633	6.94068	https://www.genecards.org/cgi-bin/carddisp.pl?gene=ANG
ETS1	ETS Proto-Oncogene 1, Transcription Factor	Protein Coding	46	GC11M128458	6.92217	https://www.genecards.org/cgi-bin/carddisp.pl?gene=ETS1
NOTCH1	Notch Receptor 1	Protein Coding	49	GC09M137332	6.91586	https://www.genecards.org/cgi-bin/carddisp.pl?gene=NOTCH1
ITGB1	Integrin Subunit Beta 1	Protein Coding	49	GC10M032932	6.88834	https://www.genecards.org/cgi-bin/carddisp.pl?gene=ITGB1
TIMP1	TIMP Metallopeptidase Inhibitor 1	Protein Coding	43	GC0XP047583	6.79314	https://www.genecards.org/cgi-bin/carddisp.pl?gene=TIMP1
CCL2	C-C Motif Chemokine Ligand 2	Protein Coding	47	GC17P034255	6.73352	https://www.genecards.org/cgi-bin/carddisp.pl?gene=CCL2
ACVRL1	Activin A Receptor Like Type 1	Protein Coding	48	GC12P051906	6.70342	https://www.genecards.org/cgi-bin/carddisp.pl?gene=ACVRL1
FGFR2	Fibroblast Growth Factor Receptor 2	Protein Coding	53	GC10M121478	6.68856	https://www.genecards.org/cgi-bin/carddisp.pl?gene=FGFR2
VEGFB	Vascular Endothelial Growth Factor B	Protein Coding	43	GC11P064234	6.57879	https://www.genecards.org/cgi-bin/carddisp.pl?gene=VEGFB
IL1B	Interleukin 1 Beta	Protein Coding	46	GC02M112829	6.54045	https://www.genecards.org/cgi-bin/carddisp.pl?gene=IL1B
CCN1	Cellular Communication Network Factor 1	Protein Coding	30	GC01P085581	6.52387	https://www.genecards.org/cgi-bin/carddisp.pl?gene=CCN1
FGFR1	Fibroblast Growth Factor Receptor 1	Protein Coding	53	GC08M038400	6.46199	https://www.genecards.org/cgi-bin/carddisp.pl?gene=FGFR1
PDGFB	Platelet Derived Growth Factor Subunit B	Protein Coding	49	GC22M055561	6.37853	https://www.genecards.org/cgi-bin/carddisp.pl?gene=PDGFB
ITGB3	Integrin Subunit Beta 3	Protein Coding	49	GC17P051053	6.37107	https://www.genecards.org/cgi-bin/carddisp.pl?gene=ITGB3
CXCL12	C-X-C Motif Chemokine Ligand 12	Protein Coding	44	GC10M044294	6.31689	https://www.genecards.org/cgi-bin/carddisp.pl?gene=CXCL12
TGFB2	Transforming Growth Factor Beta 2	Protein Coding	50	GC01P218345	6.26176	https://www.genecards.org/cgi-bin/carddisp.pl?gene=TGFB2
NDP	Norrin Cystine Knot Growth Factor NDP	Protein Coding	41	GC0XM043948	6.25338	https://www.genecards.org/cgi-bin/carddisp.pl?gene=NDP
ACE	Angiotensin I Converting Enzyme	Protein Coding	50	GC17P063477	6.24897	https://www.genecards.org/cgi-bin/carddisp.pl?gene=ACE
TIMP2	TIMP Metallopeptidase Inhibitor 2	Protein Coding	43	GC17M078852	6.23997	https://www.genecards.org/cgi-bin/carddisp.pl?gene=TIMP2
PTK2	Protein Tyrosine Kinase 2	Protein Coding	46	GC08M140657	6.21364	https://www.genecards.org/cgi-bin/carddisp.pl?gene=PTK2
MMP14	Matrix Metallopeptidase 14	Protein Coding	50	GC14P030861	6.18079	https://www.genecards.org/cgi-bin/carddisp.pl?gene=MMP14
TIE1	Tyrosine Kinase With Immunoglobulin Like And EGF Like Domains 1	Protein Coding	44	GC01P043300	6.11745	https://www.genecards.org/cgi-bin/carddisp.pl?gene=TIE1
ANPEP	Alanyl Aminopeptidase, Membrane	Protein Coding	49	GC15M089784	6.08028	https://www.genecards.org/cgi-bin/carddisp.pl?gene=ANPEP
FN1	Fibronectin 1	Protein Coding	49	GC02M215360	6.052	https://www.genecards.org/cgi-bin/carddisp.pl?gene=FN1
EPHB4	EPH Receptor B4	Protein Coding	51	GC07M101609	5.99815	https://www.genecards.org/cgi-bin/carddisp.pl?gene=EPHB4
PIK3CG	Phosphatidylinositol-4,5-Bisphosphate 3-Kinase Catalytic Subunit Gamma	Protein Coding	47	GC07P106865	5.97003	https://www.genecards.org/cgi-bin/carddisp.pl?gene=PIK3CG
BMP6	Bone Morphogenetic Protein 6	Protein Coding	43	GC06P007726	5.90303	https://www.genecards.org/cgi-bin/carddisp.pl?gene=BMP6
JAK2	Janus Kinase 2	Protein Coding	51	GC09P004985	5.84815	https://www.genecards.org/cgi-bin/carddisp.pl?gene=JAK2
BAIAP3	BAI1 Associated Protein 3	Protein Coding	38	GC16P001333	5.83721	https://www.genecards.org/cgi-bin/carddisp.pl?gene=BAIAP3
EPHA2	EPH Receptor A2	Protein Coding	51	GC01M016124	5.79899	https://www.genecards.org/cgi-bin/carddisp.pl?gene=EPHA2
VWF	Von Willebrand Factor	Protein Coding	48	GC12M005917	5.69163	https://www.genecards.org/cgi-bin/carddisp.pl?gene=VWF
CD36	CD36 Molecule	Protein Coding	47	GC07P080369	5.67344	https://www.genecards.org/cgi-bin/carddisp.pl?gene=CD36
SMAD4	SMAD Family Member 4	Protein Coding	49	GC18P051028	5.67068	https://www.genecards.org/cgi-bin/carddisp.pl?gene=SMAD4
SETD2	SET Domain Containing 2, Histone Lysine Methyltransferase	Protein Coding	46	GC03M047033	5.64781	https://www.genecards.org/cgi-bin/carddisp.pl?gene=SETD2
F3	Coagulation Factor III, Tissue Factor	Protein Coding	45	GC01M094570	5.62701	https://www.genecards.org/cgi-bin/carddisp.pl?gene=F3
EFNB2	Ephrin B2	Protein Coding	43	GC13M106489	5.61924	https://www.genecards.org/cgi-bin/carddisp.pl?gene=EFNB2
PDGFRA	Platelet Derived Growth Factor Receptor Alpha	Protein Coding	53	GC04P054229	5.54326	https://www.genecards.org/cgi-bin/carddisp.pl?gene=PDGFRA
VASH2	Vasohibin 2	Protein Coding	34	GC01P212935	5.46193	https://www.genecards.org/cgi-bin/carddisp.pl?gene=VASH2
PLAU	Plasminogen Activator, Urokinase	Protein Coding	50	GC10P073909	5.35643	https://www.genecards.org/cgi-bin/carddisp.pl?gene=PLAU
ARNT	Aryl Hydrocarbon Receptor Nuclear Translocator	Protein Coding	44	GC01M150809	5.34192	https://www.genecards.org/cgi-bin/carddisp.pl?gene=ARNT
ITGA5	Integrin Subunit Alpha 5	Protein Coding	48	GC12M054793	5.33458	https://www.genecards.org/cgi-bin/carddisp.pl?gene=ITGA5
NOS2	Nitric Oxide Synthase 2	Protein Coding	48	GC17M027756	5.31219	https://www.genecards.org/cgi-bin/carddisp.pl?gene=NOS2
SERPINE1	Serpin Family E Member 1	Protein Coding	49	GC07P101127	5.28975	https://www.genecards.org/cgi-bin/carddisp.pl?gene=SERPINE1
ERBB2	Erb-B2 Receptor Tyrosine Kinase 2	Protein Coding	53	GC17P039687	5.28879	https://www.genecards.org/cgi-bin/carddisp.pl?gene=ERBB2
ANGPT4	Angiopoietin 4	Protein Coding	40	GC20M000869	5.26544	https://www.genecards.org/cgi-bin/carddisp.pl?gene=ANGPT4
TIMP3	TIMP Metallopeptidase Inhibitor 3	Protein Coding	44	GC22P033834	5.21868	https://www.genecards.org/cgi-bin/carddisp.pl?gene=TIMP3
MET	MET Proto-Oncogene, Receptor Tyrosine Kinase	Protein Coding	52	GC07P116672	5.16862	https://www.genecards.org/cgi-bin/carddisp.pl?gene=MET
EGF	Epidermal Growth Factor	Protein Coding	50	GC04P109912	5.1673	https://www.genecards.org/cgi-bin/carddisp.pl?gene=EGF
ADM	Adrenomedullin	Protein Coding	44	GC11P010304	5.16692	https://www.genecards.org/cgi-bin/carddisp.pl?gene=ADM
THBS2	Thrombospondin 2	Protein Coding	46	GC06M169215	5.13717	https://www.genecards.org/cgi-bin/carddisp.pl?gene=THBS2
PTEN	Phosphatase And Tensin Homolog	Protein Coding	50	GC10P090708	5.13671	https://www.genecards.org/cgi-bin/carddisp.pl?gene=PTEN
ECM1	Extracellular Matrix Protein 1	Protein Coding	45	GC01P150508	5.12188	https://www.genecards.org/cgi-bin/carddisp.pl?gene=ECM1
CEACAM1	CEA Cell Adhesion Molecule 1	Protein Coding	43	GC19M042507	5.10509	https://www.genecards.org/cgi-bin/carddisp.pl?gene=CEACAM1
TGFA	Transforming Growth Factor Alpha	Protein Coding	45	GC02M070447	5.10489	https://www.genecards.org/cgi-bin/carddisp.pl?gene=TGFA
ID1	Inhibitor Of DNA Binding 1, HLH Protein	Protein Coding	41	GC20P031605	5.10044	https://www.genecards.org/cgi-bin/carddisp.pl?gene=ID1
SPP1	Secreted Phosphoprotein 1	Protein Coding	46	GC04P087975	5.09073	https://www.genecards.org/cgi-bin/carddisp.pl?gene=SPP1
SOD2	Superoxide Dismutase 2	Protein Coding	49	GC06M159669	5.05811	https://www.genecards.org/cgi-bin/carddisp.pl?gene=SOD2
PIK3CA	Phosphatidylinositol-4,5-Bisphosphate 3-Kinase Catalytic Subunit Alpha	Protein Coding	52	GC03P179148	5.00111	https://www.genecards.org/cgi-bin/carddisp.pl?gene=PIK3CA
ROBO4	Roundabout Guidance Receptor 4	Protein Coding	42	GC11M124883	4.99008	https://www.genecards.org/cgi-bin/carddisp.pl?gene=ROBO4
HRG	Histidine Rich Glycoprotein	Protein Coding	45	GC03P186660	4.96084	https://www.genecards.org/cgi-bin/carddisp.pl?gene=HRG
COL4A2	Collagen Type IV Alpha 2 Chain	Protein Coding	45	GC13P110305	4.95402	https://www.genecards.org/cgi-bin/carddisp.pl?gene=COL4A2
CD34	CD34 Molecule	Protein Coding	43	GC01M207880	4.95206	https://www.genecards.org/cgi-bin/carddisp.pl?gene=CD34
VTN	Vitronectin	Protein Coding	43	GC17M033771	4.94904	https://www.genecards.org/cgi-bin/carddisp.pl?gene=VTN
HMOX1	Heme Oxygenase 1	Protein Coding	50	GC22P035380	4.93717	https://www.genecards.org/cgi-bin/carddisp.pl?gene=HMOX1
JUN	Jun Proto-Oncogene, AP-1 Transcription Factor Subunit	Protein Coding	47	GC01M058780	4.85158	https://www.genecards.org/cgi-bin/carddisp.pl?gene=JUN
LRP5	LDL Receptor Related Protein 5	Protein Coding	49	GC11P068298	4.84878	https://www.genecards.org/cgi-bin/carddisp.pl?gene=LRP5
LEP	Leptin	Protein Coding	46	GC07P128241	4.84546	https://www.genecards.org/cgi-bin/carddisp.pl?gene=LEP
TGFBR1	Transforming Growth Factor Beta Receptor 1	Protein Coding	52	GC09P099104	4.83993	https://www.genecards.org/cgi-bin/carddisp.pl?gene=TGFBR1
MAPK14	Mitogen-Activated Protein Kinase 14	Protein Coding	50	GC06P077003	4.83839	https://www.genecards.org/cgi-bin/carddisp.pl?gene=MAPK14
KIT	KIT Proto-Oncogene, Receptor Tyrosine Kinase	Protein Coding	52	GC04P054657	4.82622	https://www.genecards.org/cgi-bin/carddisp.pl?gene=KIT
PRKCA	Protein Kinase C Alpha	Protein Coding	49	GC17P066302	4.82326	https://www.genecards.org/cgi-bin/carddisp.pl?gene=PRKCA
COL4A3	Collagen Type IV Alpha 3 Chain	Protein Coding	45	GC02P227164	4.82059	https://www.genecards.org/cgi-bin/carddisp.pl?gene=COL4A3
FZD4	Frizzled Class Receptor 4	Protein Coding	50	GC11M086945	4.81707	https://www.genecards.org/cgi-bin/carddisp.pl?gene=FZD4
MMRN2	Multimerin 2	Protein Coding	35	GC10M086935	4.81697	https://www.genecards.org/cgi-bin/carddisp.pl?gene=MMRN2
NRP2	Neuropilin 2	Protein Coding	45	GC02P205681	4.77671	https://www.genecards.org/cgi-bin/carddisp.pl?gene=NRP2
TNC	Tenascin C	Protein Coding	49	GC09M115019	4.74317	https://www.genecards.org/cgi-bin/carddisp.pl?gene=TNC
MTOR	Mechanistic Target Of Rapamycin Kinase	Protein Coding	52	GC01M011106	4.71463	https://www.genecards.org/cgi-bin/carddisp.pl?gene=MTOR
TNMD	Tenomodulin	Protein Coding	33	GC0XP100584	4.65401	https://www.genecards.org/cgi-bin/carddisp.pl?gene=TNMD
JAG1	Jagged Canonical Notch Ligand 1	Protein Coding	50	GC20M010637	4.64706	https://www.genecards.org/cgi-bin/carddisp.pl?gene=JAG1
RHOJ	Ras Homolog Family Member J	Protein Coding	38	GC14P063204	4.63473	https://www.genecards.org/cgi-bin/carddisp.pl?gene=RHOJ
PF4	Platelet Factor 4	Protein Coding	40	GC04M073980	4.60592	https://www.genecards.org/cgi-bin/carddisp.pl?gene=PF4
PROK1	Prokineticin 1	Protein Coding	36	GC01P110451	4.59023	https://www.genecards.org/cgi-bin/carddisp.pl?gene=PROK1
RECK	Reversion Inducing Cysteine Rich Protein With Kazal Motifs	Protein Coding	40	GC09P036036	4.54858	https://www.genecards.org/cgi-bin/carddisp.pl?gene=RECK
WARS1	Tryptophanyl-TRNA Synthetase 1	Protein Coding	36	GC14M100339	4.51218	https://www.genecards.org/cgi-bin/carddisp.pl?gene=WARS1
CCN2	Cellular Communication Network Factor 2	Protein Coding	38	GC06M131948	4.50189	https://www.genecards.org/cgi-bin/carddisp.pl?gene=CCN2
AGTR1	Angiotensin II Receptor Type 1	Protein Coding	49	GC03P148697	4.4884	https://www.genecards.org/cgi-bin/carddisp.pl?gene=AGTR1
RHOA	Ras Homolog Family Member A	Protein Coding	46	GC03M049359	4.4853	https://www.genecards.org/cgi-bin/carddisp.pl?gene=RHOA
ADAMTS1	ADAM Metallopeptidase With Thrombospondin Type 1 Motif 1	Protein Coding	45	GC21M026835	4.47818	https://www.genecards.org/cgi-bin/carddisp.pl?gene=ADAMTS1
EPHA1	EPH Receptor A1	Protein Coding	46	GC07M143390	4.46747	https://www.genecards.org/cgi-bin/carddisp.pl?gene=EPHA1
CXCR4	C-X-C Motif Chemokine Receptor 4	Protein Coding	50	GC02M136114	4.46413	https://www.genecards.org/cgi-bin/carddisp.pl?gene=CXCR4
EGLN1	Egl-9 Family Hypoxia Inducible Factor 1	Protein Coding	48	GC01M231363	4.46412	https://www.genecards.org/cgi-bin/carddisp.pl?gene=EGLN1
EPAS1	Endothelial PAS Domain Protein 1	Protein Coding	48	GC02P046293	4.45784	https://www.genecards.org/cgi-bin/carddisp.pl?gene=EPAS1
AIMP1	Aminoacyl TRNA Synthetase Complex Interacting Multifunctional Protein 1	Protein Coding	42	GC04P106315	4.43703	https://www.genecards.org/cgi-bin/carddisp.pl?gene=AIMP1
BSG	Basigin (Ok Blood Group)	Protein Coding	43	GC19P000571	4.43424	https://www.genecards.org/cgi-bin/carddisp.pl?gene=BSG
AKT3	AKT Serine/Threonine Kinase 3	Protein Coding	52	GC01M243488	4.42953	https://www.genecards.org/cgi-bin/carddisp.pl?gene=AKT3
ANGPTL3	Angiopoietin Like 3	Protein Coding	45	GC01P062597	4.42398	https://www.genecards.org/cgi-bin/carddisp.pl?gene=ANGPTL3
IL1RN	Interleukin 1 Receptor Antagonist	Protein Coding	48	GC02P120921	4.39506	https://www.genecards.org/cgi-bin/carddisp.pl?gene=IL1RN
AGGF1	Angiogenic Factor With G-Patch And FHA Domains 1	Protein Coding	41	GC05P077029	4.39394	https://www.genecards.org/cgi-bin/carddisp.pl?gene=AGGF1
PTGS1	Prostaglandin-Endoperoxide Synthase 1	Protein Coding	46	GC09P122370	4.37869	https://www.genecards.org/cgi-bin/carddisp.pl?gene=PTGS1
MAPK3	Mitogen-Activated Protein Kinase 3	Protein Coding	48	GC16M035783	4.37823	https://www.genecards.org/cgi-bin/carddisp.pl?gene=MAPK3
VHL	Von Hippel-Lindau Tumor Suppressor	Protein Coding	45	GC03P012055	4.35745	https://www.genecards.org/cgi-bin/carddisp.pl?gene=VHL
PTN	Pleiotrophin	Protein Coding	41	GC07M137227	4.35226	https://www.genecards.org/cgi-bin/carddisp.pl?gene=PTN
MMP1	Matrix Metallopeptidase 1	Protein Coding	51	GC11M102810	4.3142	https://www.genecards.org/cgi-bin/carddisp.pl?gene=MMP1
PRKD1	Protein Kinase D1	Protein Coding	49	GC14M029576	4.29811	https://www.genecards.org/cgi-bin/carddisp.pl?gene=PRKD1
ANGPTL4	Angiopoietin Like 4	Protein Coding	44	GC19P008363	4.28929	https://www.genecards.org/cgi-bin/carddisp.pl?gene=ANGPTL4
PRKD2	Protein Kinase D2	Protein Coding	45	GC19M046674	4.28723	https://www.genecards.org/cgi-bin/carddisp.pl?gene=PRKD2
CALR	Calreticulin	Protein Coding	50	GC19P012938	4.26967	https://www.genecards.org/cgi-bin/carddisp.pl?gene=CALR
BIRC5	Baculoviral IAP Repeat Containing 5	Protein Coding	45	GC17P078214	4.26437	https://www.genecards.org/cgi-bin/carddisp.pl?gene=BIRC5
TNFSF12	TNF Superfamily Member 12	Protein Coding	40	GC17P010605	4.22431	https://www.genecards.org/cgi-bin/carddisp.pl?gene=TNFSF12
CNMD	Chondromodulin	Protein Coding	30	GC13M052704	4.22232	https://www.genecards.org/cgi-bin/carddisp.pl?gene=CNMD
PPARG	Peroxisome Proliferator Activated Receptor Gamma	Protein Coding	51	GC03P012287	4.21498	https://www.genecards.org/cgi-bin/carddisp.pl?gene=PPARG
S1PR1	Sphingosine-1-Phosphate Receptor 1	Protein Coding	44	GC01P101236	4.17549	https://www.genecards.org/cgi-bin/carddisp.pl?gene=S1PR1
CIB1	Calcium And Integrin Binding 1	Protein Coding	41	GC15M090229	4.15432	https://www.genecards.org/cgi-bin/carddisp.pl?gene=CIB1
EFNA1	Ephrin A1	Protein Coding	42	GC01P155127	4.15424	https://www.genecards.org/cgi-bin/carddisp.pl?gene=EFNA1
RAC1	Rac Family Small GTPase 1	Protein Coding	48	GC07P006377	4.13053	https://www.genecards.org/cgi-bin/carddisp.pl?gene=RAC1
PRSS23	Serine Protease 23	Protein Coding	39	GC11P086791	4.10106	https://www.genecards.org/cgi-bin/carddisp.pl?gene=PRSS23
F2R	Coagulation Factor II Thrombin Receptor	Protein Coding	46	GC05P076716	4.10083	https://www.genecards.org/cgi-bin/carddisp.pl?gene=F2R
IFNG	Interferon Gamma	Protein Coding	47	GC12M068154	4.09761	https://www.genecards.org/cgi-bin/carddisp.pl?gene=IFNG
ZC3H12A	Zinc Finger CCCH-Type Containing 12A	Protein Coding	36	GC01P037474	4.09647	https://www.genecards.org/cgi-bin/carddisp.pl?gene=ZC3H12A
ADAMTSL1	ADAMTS Like 1	Protein Coding	42	GC09P017906	4.07796	https://www.genecards.org/cgi-bin/carddisp.pl?gene=ADAMTSL1
PDGFC	Platelet Derived Growth Factor C	Protein Coding	43	GC04M156760	4.07611	https://www.genecards.org/cgi-bin/carddisp.pl?gene=PDGFC
FGFR3	Fibroblast Growth Factor Receptor 3	Protein Coding	53	GC04P001795	4.07227	https://www.genecards.org/cgi-bin/carddisp.pl?gene=FGFR3
IFNA1	Interferon Alpha 1	Protein Coding	40	GC09P021577	4.04741	https://www.genecards.org/cgi-bin/carddisp.pl?gene=IFNA1
IGF1	Insulin Like Growth Factor 1	Protein Coding	48	GC12M102395	4.04159	https://www.genecards.org/cgi-bin/carddisp.pl?gene=IGF1
EPHB2	EPH Receptor B2	Protein Coding	50	GC01P022710	4.03602	https://www.genecards.org/cgi-bin/carddisp.pl?gene=EPHB2
BCL2	BCL2 Apoptosis Regulator	Protein Coding	49	GC18M063123	4.03381	https://www.genecards.org/cgi-bin/carddisp.pl?gene=BCL2
PDGFA	Platelet Derived Growth Factor Subunit A	Protein Coding	43	GC07M000497	4.02891	https://www.genecards.org/cgi-bin/carddisp.pl?gene=PDGFA
COL4A1	Collagen Type IV Alpha 1 Chain	Protein Coding	48	GC13M110148	4.00593	https://www.genecards.org/cgi-bin/carddisp.pl?gene=COL4A1
UNC5B	Unc-5 Netrin Receptor B	Protein Coding	39	GC10P071212	4.0002	https://www.genecards.org/cgi-bin/carddisp.pl?gene=UNC5B
SP1	Sp1 Transcription Factor	Protein Coding	45	GC12P053380	3.97481	https://www.genecards.org/cgi-bin/carddisp.pl?gene=SP1
MYC	MYC Proto-Oncogene, BHLH Transcription Factor	Protein Coding	50	GC08P127735	3.96677	https://www.genecards.org/cgi-bin/carddisp.pl?gene=MYC
SERPINB5	Serpin Family B Member 5	Protein Coding	42	GC18P063476	3.94702	https://www.genecards.org/cgi-bin/carddisp.pl?gene=SERPINB5
TGFBR2	Transforming Growth Factor Beta Receptor 2	Protein Coding	50	GC03P030623	3.916	https://www.genecards.org/cgi-bin/carddisp.pl?gene=TGFBR2
BAIAP2L2	BAR/IMD Domain Containing Adaptor Protein 2 Like 2	Protein Coding	34	GC22M055247	3.89465	https://www.genecards.org/cgi-bin/carddisp.pl?gene=BAIAP2L2
VCAM1	Vascular Cell Adhesion Molecule 1	Protein Coding	45	GC01P100719	3.88566	https://www.genecards.org/cgi-bin/carddisp.pl?gene=VCAM1
EGFL7	EGF Like Domain Multiple 7	Protein Coding	41	GC09P136658	3.88282	https://www.genecards.org/cgi-bin/carddisp.pl?gene=EGFL7
ECSCR	Endothelial Cell Surface Expressed Chemotaxis And Apoptosis Regulator	Protein Coding	29	GC05M139448	3.87839	https://www.genecards.org/cgi-bin/carddisp.pl?gene=ECSCR
NFKB1	Nuclear Factor Kappa B Subunit 1	Protein Coding	50	GC04P102501	3.87569	https://www.genecards.org/cgi-bin/carddisp.pl?gene=NFKB1
MMP7	Matrix Metallopeptidase 7	Protein Coding	47	GC11M102425	3.86039	https://www.genecards.org/cgi-bin/carddisp.pl?gene=MMP7
RAF1	Raf-1 Proto-Oncogene, Serine/Threonine Kinase	Protein Coding	52	GC03M012583	3.85051	https://www.genecards.org/cgi-bin/carddisp.pl?gene=RAF1
CXCL10	C-X-C Motif Chemokine Ligand 10	Protein Coding	43	GC04M076021	3.80203	https://www.genecards.org/cgi-bin/carddisp.pl?gene=CXCL10
CXCR3	C-X-C Motif Chemokine Receptor 3	Protein Coding	44	GC0XM071615	3.78171	https://www.genecards.org/cgi-bin/carddisp.pl?gene=CXCR3
HDAC9	Histone Deacetylase 9	Protein Coding	46	GC07P018086	3.76979	https://www.genecards.org/cgi-bin/carddisp.pl?gene=HDAC9
DCN	Decorin	Protein Coding	47	GC12M091140	3.76288	https://www.genecards.org/cgi-bin/carddisp.pl?gene=DCN
MMP3	Matrix Metallopeptidase 3	Protein Coding	49	GC11M102835	3.75509	https://www.genecards.org/cgi-bin/carddisp.pl?gene=MMP3
XBP1	X-Box Binding Protein 1	Protein Coding	45	GC22M028794	3.74564	https://www.genecards.org/cgi-bin/carddisp.pl?gene=XBP1
ITGB1BP1	Integrin Subunit Beta 1 Binding Protein 1	Protein Coding	38	GC02M009391	3.74398	https://www.genecards.org/cgi-bin/carddisp.pl?gene=ITGB1BP1
SEMA4A	Semaphorin 4A	Protein Coding	44	GC01P156147	3.73367	https://www.genecards.org/cgi-bin/carddisp.pl?gene=SEMA4A
IL10	Interleukin 10	Protein Coding	46	GC01M206767	3.7159	https://www.genecards.org/cgi-bin/carddisp.pl?gene=IL10
CCND1	Cyclin D1	Protein Coding	50	GC11P069641	3.71276	https://www.genecards.org/cgi-bin/carddisp.pl?gene=CCND1
IL1A	Interleukin 1 Alpha	Protein Coding	43	GC02M112773	3.70646	https://www.genecards.org/cgi-bin/carddisp.pl?gene=IL1A
CASP3	Caspase 3	Protein Coding	48	GC04M184627	3.6996	https://www.genecards.org/cgi-bin/carddisp.pl?gene=CASP3
ADGRA2	Adhesion G Protein-Coupled Receptor A2	Protein Coding	36	GC08P037785	3.69833	https://www.genecards.org/cgi-bin/carddisp.pl?gene=ADGRA2
KRIT1	KRIT1 Ankyrin Repeat Containing	Protein Coding	42	GC07M092198	3.69697	https://www.genecards.org/cgi-bin/carddisp.pl?gene=KRIT1
SEMA3E	Semaphorin 3E	Protein Coding	42	GC07M083363	3.6919	https://www.genecards.org/cgi-bin/carddisp.pl?gene=SEMA3E
TNFSF15	TNF Superfamily Member 15	Protein Coding	43	GC09M114784	3.68481	https://www.genecards.org/cgi-bin/carddisp.pl?gene=TNFSF15
BMP4	Bone Morphogenetic Protein 4	Protein Coding	48	GC14M053949	3.67636	https://www.genecards.org/cgi-bin/carddisp.pl?gene=BMP4
MINAR1	Membrane Integral NOTCH2 Associated Receptor 1	Protein Coding	24	GC15P092549	3.6639	https://www.genecards.org/cgi-bin/carddisp.pl?gene=MINAR1
PLAUR	Plasminogen Activator, Urokinase Receptor	Protein Coding	44	GC19M043646	3.65522	https://www.genecards.org/cgi-bin/carddisp.pl?gene=PLAUR
PCNA	Proliferating Cell Nuclear Antigen	Protein Coding	49	GC20M005114	3.64889	https://www.genecards.org/cgi-bin/carddisp.pl?gene=PCNA
BDNF	Brain Derived Neurotrophic Factor	Protein Coding	46	GC11M027654	3.63766	https://www.genecards.org/cgi-bin/carddisp.pl?gene=BDNF
JAM3	Junctional Adhesion Molecule 3	Protein Coding	44	GC11P134068	3.62246	https://www.genecards.org/cgi-bin/carddisp.pl?gene=JAM3
RPS6KB1	Ribosomal Protein S6 Kinase B1	Protein Coding	48	GC17P059893	3.6144	https://www.genecards.org/cgi-bin/carddisp.pl?gene=RPS6KB1
IGF1R	Insulin Like Growth Factor 1 Receptor	Protein Coding	53	GC15P098648	3.61179	https://www.genecards.org/cgi-bin/carddisp.pl?gene=IGF1R
KLK3	Kallikrein Related Peptidase 3	Protein Coding	46	GC19P050854	3.58907	https://www.genecards.org/cgi-bin/carddisp.pl?gene=KLK3
APLN	Apelin	Protein Coding	37	GC0XM129645	3.5769	https://www.genecards.org/cgi-bin/carddisp.pl?gene=APLN
ESM1	Endothelial Cell Specific Molecule 1	Protein Coding	40	GC05M054977	3.57231	https://www.genecards.org/cgi-bin/carddisp.pl?gene=ESM1
JMJD8	Jumonji Domain Containing 8	Protein Coding	32	GC16M000681	3.56887	https://www.genecards.org/cgi-bin/carddisp.pl?gene=JMJD8
CAV1	Caveolin 1	Protein Coding	47	GC07P116524	3.56101	https://www.genecards.org/cgi-bin/carddisp.pl?gene=CAV1
HSPG2	Heparan Sulfate Proteoglycan 2	Protein Coding	47	GC01M021822	3.55269	https://www.genecards.org/cgi-bin/carddisp.pl?gene=HSPG2
APLNR	Apelin Receptor	Protein Coding	42	GC11M057233	3.54918	https://www.genecards.org/cgi-bin/carddisp.pl?gene=APLNR
ICAM1	Intercellular Adhesion Molecule 1	Protein Coding	49	GC19P010310	3.54119	https://www.genecards.org/cgi-bin/carddisp.pl?gene=ICAM1
AAMP	Angio Associated Migratory Cell Protein	Protein Coding	35	GC02M218264	3.52616	https://www.genecards.org/cgi-bin/carddisp.pl?gene=AAMP
PTK2B	Protein Tyrosine Kinase 2 Beta	Protein Coding	48	GC08P027311	3.51746	https://www.genecards.org/cgi-bin/carddisp.pl?gene=PTK2B
TMIGD2	Transmembrane And Immunoglobulin Domain Containing 2	Protein Coding	32	GC19M004292	3.51624	https://www.genecards.org/cgi-bin/carddisp.pl?gene=TMIGD2
SRPX2	Sushi Repeat Containing Protein X-Linked 2	Protein Coding	40	GC0XP100648	3.51524	https://www.genecards.org/cgi-bin/carddisp.pl?gene=SRPX2
EDN1	Endothelin 1	Protein Coding	48	GC06P012256	3.50457	https://www.genecards.org/cgi-bin/carddisp.pl?gene=EDN1
CSF1	Colony Stimulating Factor 1	Protein Coding	43	GC01P109911	3.49365	https://www.genecards.org/cgi-bin/carddisp.pl?gene=CSF1
EDIL3	EGF Like Repeats And Discoidin Domains 3	Protein Coding	40	GC05M083940	3.49349	https://www.genecards.org/cgi-bin/carddisp.pl?gene=EDIL3
MDK	Midkine	Protein Coding	43	GC11P046380	3.4906	https://www.genecards.org/cgi-bin/carddisp.pl?gene=MDK
HFE	Homeostatic Iron Regulator	Protein Coding	44	GC06P026087	3.48926	https://www.genecards.org/cgi-bin/carddisp.pl?gene=HFE
FLT3	Fms Related Receptor Tyrosine Kinase 3	Protein Coding	51	GC13M028003	3.44907	https://www.genecards.org/cgi-bin/carddisp.pl?gene=FLT3
MCAM	Melanoma Cell Adhesion Molecule	Protein Coding	41	GC11M119308	3.44518	https://www.genecards.org/cgi-bin/carddisp.pl?gene=MCAM
HSP90AA1	Heat Shock Protein 90 Alpha Family Class A Member 1	Protein Coding	47	GC14M102080	3.42343	https://www.genecards.org/cgi-bin/carddisp.pl?gene=HSP90AA1
STAB1	Stabilin 1	Protein Coding	41	GC03P052495	3.40711	https://www.genecards.org/cgi-bin/carddisp.pl?gene=STAB1
COL15A1	Collagen Type XV Alpha 1 Chain	Protein Coding	40	GC09P098943	3.40554	https://www.genecards.org/cgi-bin/carddisp.pl?gene=COL15A1
F2RL1	F2R Like Trypsin Receptor 1	Protein Coding	45	GC05P076818	3.38813	https://www.genecards.org/cgi-bin/carddisp.pl?gene=F2RL1
PDCD10	Programmed Cell Death 10	Protein Coding	42	GC03M167683	3.38689	https://www.genecards.org/cgi-bin/carddisp.pl?gene=PDCD10
CRP	C-Reactive Protein	Protein Coding	45	GC01M159725	3.38226	https://www.genecards.org/cgi-bin/carddisp.pl?gene=CRP
PIK3CB	Phosphatidylinositol-4,5-Bisphosphate 3-Kinase Catalytic Subunit Beta	Protein Coding	48	GC03M138652	3.37551	https://www.genecards.org/cgi-bin/carddisp.pl?gene=PIK3CB
MIF	Macrophage Migration Inhibitory Factor	Protein Coding	47	GC22P023894	3.36927	https://www.genecards.org/cgi-bin/carddisp.pl?gene=MIF
CA9	Carbonic Anhydrase 9	Protein Coding	45	GC09P035673	3.36547	https://www.genecards.org/cgi-bin/carddisp.pl?gene=CA9
EPHB1	EPH Receptor B1	Protein Coding	46	GC03P134795	3.36423	https://www.genecards.org/cgi-bin/carddisp.pl?gene=EPHB1
AKT2	AKT Serine/Threonine Kinase 2	Protein Coding	52	GC19M040230	3.35676	https://www.genecards.org/cgi-bin/carddisp.pl?gene=AKT2
IL17A	Interleukin 17A	Protein Coding	41	GC06P052186	3.35161	https://www.genecards.org/cgi-bin/carddisp.pl?gene=IL17A
AMOTL2	Angiomotin Like 2	Protein Coding	35	GC03M134355	3.33684	https://www.genecards.org/cgi-bin/carddisp.pl?gene=AMOTL2
METAP2	Methionyl Aminopeptidase 2	Protein Coding	44	GC12P095473	3.33297	https://www.genecards.org/cgi-bin/carddisp.pl?gene=METAP2
YJEFN3	YjeF N-Terminal Domain Containing 3	Protein Coding	30	GC19P019528	3.3263	https://www.genecards.org/cgi-bin/carddisp.pl?gene=YJEFN3
SDC1	Syndecan 1	Protein Coding	42	GC02M020200	3.32437	https://www.genecards.org/cgi-bin/carddisp.pl?gene=SDC1
MPL	MPL Proto-Oncogene, Thrombopoietin Receptor	Protein Coding	46	GC01P043337	3.32384	https://www.genecards.org/cgi-bin/carddisp.pl?gene=MPL
VAV3	Vav Guanine Nucleotide Exchange Factor 3	Protein Coding	43	GC01M107571	3.32075	https://www.genecards.org/cgi-bin/carddisp.pl?gene=VAV3
RTN4	Reticulon 4	Protein Coding	44	GC02M054934	3.30587	https://www.genecards.org/cgi-bin/carddisp.pl?gene=RTN4
IL17F	Interleukin 17F	Protein Coding	42	GC06M061661	3.30388	https://www.genecards.org/cgi-bin/carddisp.pl?gene=IL17F
MEOX2	Mesenchyme Homeobox 2	Protein Coding	41	GC07M015617	3.30236	https://www.genecards.org/cgi-bin/carddisp.pl?gene=MEOX2
HIPK2	Homeodomain Interacting Protein Kinase 2	Protein Coding	44	GC07M139561	3.2959	https://www.genecards.org/cgi-bin/carddisp.pl?gene=HIPK2
PDE3B	Phosphodiesterase 3B	Protein Coding	44	GC11P014643	3.29577	https://www.genecards.org/cgi-bin/carddisp.pl?gene=PDE3B
SMAD1	SMAD Family Member 1	Protein Coding	42	GC04P145481	3.28982	https://www.genecards.org/cgi-bin/carddisp.pl?gene=SMAD1
CD248	CD248 Molecule	Protein Coding	38	GC11M066314	3.28256	https://www.genecards.org/cgi-bin/carddisp.pl?gene=CD248
GREM1	Gremlin 1, DAN Family BMP Antagonist	Protein Coding	43	GC15P038163	3.26654	https://www.genecards.org/cgi-bin/carddisp.pl?gene=GREM1
PON1	Paraoxonase 1	Protein Coding	47	GC07M095297	3.25775	https://www.genecards.org/cgi-bin/carddisp.pl?gene=PON1
PLCG1	Phospholipase C Gamma 1	Protein Coding	47	GC20P041136	3.19205	https://www.genecards.org/cgi-bin/carddisp.pl?gene=PLCG1
SIRT1	Sirtuin 1	Protein Coding	47	GC10P067884	3.18822	https://www.genecards.org/cgi-bin/carddisp.pl?gene=SIRT1
EMC10	ER Membrane Protein Complex Subunit 10	Protein Coding	35	GC19P050476	3.17896	https://www.genecards.org/cgi-bin/carddisp.pl?gene=EMC10
F2	Coagulation Factor II, Thrombin	Protein Coding	48	GC11P046720	3.15313	https://www.genecards.org/cgi-bin/carddisp.pl?gene=F2
IGFBP3	Insulin Like Growth Factor Binding Protein 3	Protein Coding	45	GC07M045912	3.13774	https://www.genecards.org/cgi-bin/carddisp.pl?gene=IGFBP3
SHC1	SHC Adaptor Protein 1	Protein Coding	44	GC01M154962	3.13522	https://www.genecards.org/cgi-bin/carddisp.pl?gene=SHC1
NCBP2AS2	NCBP2 Antisense 2 (Head To Head)	Protein Coding	14	GC03P196944	3.12198	https://www.genecards.org/cgi-bin/carddisp.pl?gene=NCBP2AS2
BAIAP2L1	BAR/IMD Domain Containing Adaptor Protein 2 Like 1	Protein Coding	38	GC07M098294	3.10721	https://www.genecards.org/cgi-bin/carddisp.pl?gene=BAIAP2L1
ROCK1	Rho Associated Coiled-Coil Containing Protein Kinase 1	Protein Coding	49	GC18M020946	3.10373	https://www.genecards.org/cgi-bin/carddisp.pl?gene=ROCK1
CHRDL1	Chordin Like 1	Protein Coding	41	GC0XM110674	3.10247	https://www.genecards.org/cgi-bin/carddisp.pl?gene=CHRDL1
FASLG	Fas Ligand	Protein Coding	46	GC01P172628	3.09703	https://www.genecards.org/cgi-bin/carddisp.pl?gene=FASLG
MKI67	Marker Of Proliferation Ki-67	Protein Coding	44	GC10M128096	3.09031	https://www.genecards.org/cgi-bin/carddisp.pl?gene=MKI67
MMP13	Matrix Metallopeptidase 13	Protein Coding	50	GC11M102942	3.07344	https://www.genecards.org/cgi-bin/carddisp.pl?gene=MMP13
ADIPOQ	Adiponectin, C1Q And Collagen Domain Containing	Protein Coding	45	GC03P186842	3.07134	https://www.genecards.org/cgi-bin/carddisp.pl?gene=ADIPOQ
S100A4	S100 Calcium Binding Protein A4	Protein Coding	44	GC01M153543	3.06922	https://www.genecards.org/cgi-bin/carddisp.pl?gene=S100A4
ING4	Inhibitor Of Growth Family Member 4	Protein Coding	37	GC12M006650	3.06834	https://www.genecards.org/cgi-bin/carddisp.pl?gene=ING4
CSF1R	Colony Stimulating Factor 1 Receptor	Protein Coding	50	GC05M150053	3.06427	https://www.genecards.org/cgi-bin/carddisp.pl?gene=CSF1R
FGFBP1	Fibroblast Growth Factor Binding Protein 1	Protein Coding	40	GC04M015937	3.06375	https://www.genecards.org/cgi-bin/carddisp.pl?gene=FGFBP1
SMOC2	SPARC Related Modular Calcium Binding 2	Protein Coding	43	GC06P168441	3.05696	https://www.genecards.org/cgi-bin/carddisp.pl?gene=SMOC2
NINJ1	Ninjurin 1	Protein Coding	40	GC09M093121	3.05065	https://www.genecards.org/cgi-bin/carddisp.pl?gene=NINJ1
PLXND1	Plexin D1	Protein Coding	42	GC03M129555	3.0491	https://www.genecards.org/cgi-bin/carddisp.pl?gene=PLXND1
RNF213	Ring Finger Protein 213	Protein Coding	39	GC17P080260	3.03885	https://www.genecards.org/cgi-bin/carddisp.pl?gene=RNF213
CXCL1	C-X-C Motif Chemokine Ligand 1	Protein Coding	41	GC04P073869	3.02459	https://www.genecards.org/cgi-bin/carddisp.pl?gene=CXCL1
IL18	Interleukin 18	Protein Coding	42	GC11M112143	3.02079	https://www.genecards.org/cgi-bin/carddisp.pl?gene=IL18
IL2	Interleukin 2	Protein Coding	44	GC04M122451	3.01052	https://www.genecards.org/cgi-bin/carddisp.pl?gene=IL2
OTULIN	OTU Deubiquitinase With Linear Linkage Specificity	Protein Coding	38	GC05P014667	3.00962	https://www.genecards.org/cgi-bin/carddisp.pl?gene=OTULIN
CASP8	Caspase 8	Protein Coding	50	GC02P201233	3.0073	https://www.genecards.org/cgi-bin/carddisp.pl?gene=CASP8
CD44	CD44 Molecule (Indian Blood Group)	Protein Coding	46	GC11P035139	3.0073	https://www.genecards.org/cgi-bin/carddisp.pl?gene=CD44
CSF3	Colony Stimulating Factor 3	Protein Coding	40	GC17P040015	3.00285	https://www.genecards.org/cgi-bin/carddisp.pl?gene=CSF3
CX3CR1	C-X3-C Motif Chemokine Receptor 1	Protein Coding	43	GC03M039279	2.99719	https://www.genecards.org/cgi-bin/carddisp.pl?gene=CX3CR1
PTPN11	Protein Tyrosine Phosphatase Non-Receptor Type 11	Protein Coding	51	GC12P112418	2.97759	https://www.genecards.org/cgi-bin/carddisp.pl?gene=PTPN11
EMP2	Epithelial Membrane Protein 2	Protein Coding	42	GC16M010541	2.96796	https://www.genecards.org/cgi-bin/carddisp.pl?gene=EMP2
MYDGF	Myeloid Derived Growth Factor	Protein Coding	33	GC19M004641	2.96705	https://www.genecards.org/cgi-bin/carddisp.pl?gene=MYDGF
EPOR	Erythropoietin Receptor	Protein Coding	46	GC19M011377	2.96265	https://www.genecards.org/cgi-bin/carddisp.pl?gene=EPOR
PDGFD	Platelet Derived Growth Factor D	Protein Coding	43	GC11M103907	2.96112	https://www.genecards.org/cgi-bin/carddisp.pl?gene=PDGFD
SPARC	Secreted Protein Acidic And Cysteine Rich	Protein Coding	49	GC05M151661	2.95547	https://www.genecards.org/cgi-bin/carddisp.pl?gene=SPARC
BCL2L1	BCL2 Like 1	Protein Coding	45	GC20M031664	2.92973	https://www.genecards.org/cgi-bin/carddisp.pl?gene=BCL2L1
GIT1	GIT ArfGAP 1	Protein Coding	42	GC17M029573	2.92945	https://www.genecards.org/cgi-bin/carddisp.pl?gene=GIT1
FGFR4	Fibroblast Growth Factor Receptor 4	Protein Coding	50	GC05P177086	2.92734	https://www.genecards.org/cgi-bin/carddisp.pl?gene=FGFR4
ESR1	Estrogen Receptor 1	Protein Coding	52	GC06P151656	2.9216	https://www.genecards.org/cgi-bin/carddisp.pl?gene=ESR1
EP300	E1A Binding Protein P300	Protein Coding	49	GC22P041091	2.9066	https://www.genecards.org/cgi-bin/carddisp.pl?gene=EP300
BRAF	B-Raf Proto-Oncogene, Serine/Threonine Kinase	Protein Coding	52	GC07M140730	2.90263	https://www.genecards.org/cgi-bin/carddisp.pl?gene=BRAF
HBEGF	Heparin Binding EGF Like Growth Factor	Protein Coding	43	GC05M140332	2.89862	https://www.genecards.org/cgi-bin/carddisp.pl?gene=HBEGF
MAPK8	Mitogen-Activated Protein Kinase 8	Protein Coding	48	GC10P048306	2.89597	https://www.genecards.org/cgi-bin/carddisp.pl?gene=MAPK8
NDRG1	N-Myc Downstream Regulated 1	Protein Coding	44	GC08M133237	2.88399	https://www.genecards.org/cgi-bin/carddisp.pl?gene=NDRG1
TWIST1	Twist Family BHLH Transcription Factor 1	Protein Coding	46	GC07M019020	2.87631	https://www.genecards.org/cgi-bin/carddisp.pl?gene=TWIST1
SEMA5A	Semaphorin 5A	Protein Coding	40	GC05M009036	2.87145	https://www.genecards.org/cgi-bin/carddisp.pl?gene=SEMA5A
TNFRSF12A	TNF Receptor Superfamily Member 12A	Protein Coding	42	GC16P003018	2.86717	https://www.genecards.org/cgi-bin/carddisp.pl?gene=TNFRSF12A
NTN4	Netrin 4	Protein Coding	39	GC12M095657	2.83264	https://www.genecards.org/cgi-bin/carddisp.pl?gene=NTN4
HMGB1	High Mobility Group Box 1	Protein Coding	44	GC13M030456	2.83254	https://www.genecards.org/cgi-bin/carddisp.pl?gene=HMGB1
CHI3L1	Chitinase 3 Like 1	Protein Coding	44	GC01M203148	2.83011	https://www.genecards.org/cgi-bin/carddisp.pl?gene=CHI3L1
PPP1R16B	Protein Phosphatase 1 Regulatory Subunit 16B	Protein Coding	35	GC20P038805	2.82747	https://www.genecards.org/cgi-bin/carddisp.pl?gene=PPP1R16B
SARS1	Seryl-TRNA Synthetase 1	Protein Coding	36	GC01P109214	2.82713	https://www.genecards.org/cgi-bin/carddisp.pl?gene=SARS1
PXN	Paxillin	Protein Coding	45	GC12M120210	2.82682	https://www.genecards.org/cgi-bin/carddisp.pl?gene=PXN
SHB	SH2 Domain Containing Adaptor Protein B	Protein Coding	40	GC09M039716	2.81788	https://www.genecards.org/cgi-bin/carddisp.pl?gene=SHB
ANXA2	Annexin A2	Protein Coding	47	GC15M060347	2.81497	https://www.genecards.org/cgi-bin/carddisp.pl?gene=ANXA2
SCG3	Secretogranin III	Protein Coding	40	GC15P051681	2.80083	https://www.genecards.org/cgi-bin/carddisp.pl?gene=SCG3
CXCR2	C-X-C Motif Chemokine Receptor 2	Protein Coding	48	GC02P218125	2.79309	https://www.genecards.org/cgi-bin/carddisp.pl?gene=CXCR2
BCAS3	BCAS3 Microtubule Associated Cell Migration Factor	Protein Coding	37	GC17P060678	2.77975	https://www.genecards.org/cgi-bin/carddisp.pl?gene=BCAS3
AGT	Angiotensinogen	Protein Coding	48	GC01M230702	2.77509	https://www.genecards.org/cgi-bin/carddisp.pl?gene=AGT
ANGPTL6	Angiopoietin Like 6	Protein Coding	40	GC19M010092	2.76313	https://www.genecards.org/cgi-bin/carddisp.pl?gene=ANGPTL6
CXCL5	C-X-C Motif Chemokine Ligand 5	Protein Coding	40	GC04M073995	2.76279	https://www.genecards.org/cgi-bin/carddisp.pl?gene=CXCL5
PTX3	Pentraxin 3	Protein Coding	42	GC03P157436	2.76043	https://www.genecards.org/cgi-bin/carddisp.pl?gene=PTX3
CLEC14A	C-Type Lectin Domain Containing 14A	Protein Coding	34	GC14M038254	2.75529	https://www.genecards.org/cgi-bin/carddisp.pl?gene=CLEC14A
LOXL2	Lysyl Oxidase Like 2	Protein Coding	46	GC08M023296	2.74454	https://www.genecards.org/cgi-bin/carddisp.pl?gene=LOXL2
FAP	Fibroblast Activation Protein Alpha	Protein Coding	44	GC02M162170	2.74454	https://www.genecards.org/cgi-bin/carddisp.pl?gene=FAP
FUT1	Fucosyltransferase 1 (H Blood Group)	Protein Coding	40	GC19M048748	2.74454	https://www.genecards.org/cgi-bin/carddisp.pl?gene=FUT1
PDCD6	Programmed Cell Death 6	Protein Coding	38	GC05P000272	2.74207	https://www.genecards.org/cgi-bin/carddisp.pl?gene=PDCD6
IL6R	Interleukin 6 Receptor	Protein Coding	48	GC01P154405	2.71351	https://www.genecards.org/cgi-bin/carddisp.pl?gene=IL6R
PLXDC1	Plexin Domain Containing 1	Protein Coding	37	GC17M039063	2.70863	https://www.genecards.org/cgi-bin/carddisp.pl?gene=PLXDC1
NFE2L2	NFE2 Like BZIP Transcription Factor 2	Protein Coding	48	GC02M177227	2.70176	https://www.genecards.org/cgi-bin/carddisp.pl?gene=NFE2L2
ITGB5	Integrin Subunit Beta 5	Protein Coding	46	GC03M124761	2.6975	https://www.genecards.org/cgi-bin/carddisp.pl?gene=ITGB5
ADGRG1	Adhesion G Protein-Coupled Receptor G1	Protein Coding	40	GC16P057610	2.69445	https://www.genecards.org/cgi-bin/carddisp.pl?gene=ADGRG1
NRARP	NOTCH Regulated Ankyrin Repeat Protein	Protein Coding	32	GC09M137299	2.6879	https://www.genecards.org/cgi-bin/carddisp.pl?gene=NRARP
KRAS	KRAS Proto-Oncogene, GTPase	Protein Coding	49	GC12M025204	2.68771	https://www.genecards.org/cgi-bin/carddisp.pl?gene=KRAS
CCL5	C-C Motif Chemokine Ligand 5	Protein Coding	42	GC17M035871	2.68355	https://www.genecards.org/cgi-bin/carddisp.pl?gene=CCL5
TET2	Tet Methylcytosine Dioxygenase 2	Protein Coding	45	GC04P105145	2.68227	https://www.genecards.org/cgi-bin/carddisp.pl?gene=TET2
HLA-G	Major Histocompatibility Complex, Class I, G	Protein Coding	44	GC06P076812	2.68061	https://www.genecards.org/cgi-bin/carddisp.pl?gene=HLA-G
E2F7	E2F Transcription Factor 7	Protein Coding	38	GC12M077021	2.67725	https://www.genecards.org/cgi-bin/carddisp.pl?gene=E2F7
LMO2	LIM Domain Only 2	Protein Coding	41	GC11M033858	2.67239	https://www.genecards.org/cgi-bin/carddisp.pl?gene=LMO2
ID3	Inhibitor Of DNA Binding 3, HLH Protein	Protein Coding	41	GC01M023557	2.67159	https://www.genecards.org/cgi-bin/carddisp.pl?gene=ID3
ROBO1	Roundabout Guidance Receptor 1	Protein Coding	44	GC03M078597	2.66137	https://www.genecards.org/cgi-bin/carddisp.pl?gene=ROBO1
RRAS	RAS Related	Protein Coding	42	GC19M049635	2.66035	https://www.genecards.org/cgi-bin/carddisp.pl?gene=RRAS
BMX	BMX Non-Receptor Tyrosine Kinase	Protein Coding	44	GC0XP015392	2.65936	https://www.genecards.org/cgi-bin/carddisp.pl?gene=BMX
HSPB6	Heat Shock Protein Family B (Small) Member 6	Protein Coding	38	GC19M061813	2.65823	https://www.genecards.org/cgi-bin/carddisp.pl?gene=HSPB6
E2F8	E2F Transcription Factor 8	Protein Coding	36	GC11M019203	2.65823	https://www.genecards.org/cgi-bin/carddisp.pl?gene=E2F8
PRKCB	Protein Kinase C Beta	Protein Coding	46	GC16P024142	2.65622	https://www.genecards.org/cgi-bin/carddisp.pl?gene=PRKCB
BMP2	Bone Morphogenetic Protein 2	Protein Coding	46	GC20P006767	2.65422	https://www.genecards.org/cgi-bin/carddisp.pl?gene=BMP2
CCN3	Cellular Communication Network Factor 3	Protein Coding	32	GC08P119416	2.64991	https://www.genecards.org/cgi-bin/carddisp.pl?gene=CCN3
IL32	Interleukin 32	Protein Coding	38	GC16P009928	2.64541	https://www.genecards.org/cgi-bin/carddisp.pl?gene=IL32
PGR	Progesterone Receptor	Protein Coding	48	GC11M101030	2.64182	https://www.genecards.org/cgi-bin/carddisp.pl?gene=PGR
SEMA3A	Semaphorin 3A	Protein Coding	45	GC07M083955	2.62401	https://www.genecards.org/cgi-bin/carddisp.pl?gene=SEMA3A
AQP1	Aquaporin 1 (Colton Blood Group)	Protein Coding	46	GC07P030911	2.62246	https://www.genecards.org/cgi-bin/carddisp.pl?gene=AQP1
PROX1	Prospero Homeobox 1	Protein Coding	44	GC01P213983	2.62098	https://www.genecards.org/cgi-bin/carddisp.pl?gene=PROX1
MMP19	Matrix Metallopeptidase 19	Protein Coding	48	GC12M055835	2.606	https://www.genecards.org/cgi-bin/carddisp.pl?gene=MMP19
SST	Somatostatin	Protein Coding	41	GC03M187668	2.60509	https://www.genecards.org/cgi-bin/carddisp.pl?gene=SST
ITGA6	Integrin Subunit Alpha 6	Protein Coding	49	GC02P172427	2.59584	https://www.genecards.org/cgi-bin/carddisp.pl?gene=ITGA6
RAPGEF3	Rap Guanine Nucleotide Exchange Factor 3	Protein Coding	44	GC12M047736	2.59539	https://www.genecards.org/cgi-bin/carddisp.pl?gene=RAPGEF3
TGM2	Transglutaminase 2	Protein Coding	46	GC20M038127	2.58803	https://www.genecards.org/cgi-bin/carddisp.pl?gene=TGM2
MTDH	Metadherin	Protein Coding	40	GC08P097643	2.58392	https://www.genecards.org/cgi-bin/carddisp.pl?gene=MTDH
CYP2C9	Cytochrome P450 Family 2 Subfamily C Member 9	Protein Coding	48	GC10P094938	2.5765	https://www.genecards.org/cgi-bin/carddisp.pl?gene=CYP2C9
NAXE	NAD(P)HX Epimerase	Protein Coding	34	GC01P156591	2.57584	https://www.genecards.org/cgi-bin/carddisp.pl?gene=NAXE
ENPP2	Ectonucleotide Pyrophosphatase/Phosphodiesterase 2	Protein Coding	44	GC08M119556	2.57549	https://www.genecards.org/cgi-bin/carddisp.pl?gene=ENPP2
EDNRA	Endothelin Receptor Type A	Protein Coding	49	GC04P147480	2.56709	https://www.genecards.org/cgi-bin/carddisp.pl?gene=EDNRA
DAB2IP	DAB2 Interacting Protein	Protein Coding	40	GC09P121566	2.5656	https://www.genecards.org/cgi-bin/carddisp.pl?gene=DAB2IP
ILK	Integrin Linked Kinase	Protein Coding	45	GC11P006604	2.56138	https://www.genecards.org/cgi-bin/carddisp.pl?gene=ILK
PKM	Pyruvate Kinase M1/2	Protein Coding	44	GC15M072199	2.55643	https://www.genecards.org/cgi-bin/carddisp.pl?gene=PKM
CSF2	Colony Stimulating Factor 2	Protein Coding	42	GC05P132073	2.55058	https://www.genecards.org/cgi-bin/carddisp.pl?gene=CSF2
ACKR3	Atypical Chemokine Receptor 3	Protein Coding	41	GC02P236537	2.54955	https://www.genecards.org/cgi-bin/carddisp.pl?gene=ACKR3
AGER	Advanced Glycosylation End-Product Specific Receptor	Protein Coding	44	GC06M032180	2.54845	https://www.genecards.org/cgi-bin/carddisp.pl?gene=AGER
SH2B3	SH2B Adaptor Protein 3	Protein Coding	46	GC12P111405	2.54269	https://www.genecards.org/cgi-bin/carddisp.pl?gene=SH2B3
INSL6	Insulin Like 6	Protein Coding	34	GC09M004991	2.54269	https://www.genecards.org/cgi-bin/carddisp.pl?gene=INSL6
CXCL17	C-X-C Motif Chemokine Ligand 17	Protein Coding	32	GC19M042428	2.54013	https://www.genecards.org/cgi-bin/carddisp.pl?gene=CXCL17
SLC2A1	Solute Carrier Family 2 Member 1	Protein Coding	52	GC01M042925	2.53596	https://www.genecards.org/cgi-bin/carddisp.pl?gene=SLC2A1
NTRK1	Neurotrophic Receptor Tyrosine Kinase 1	Protein Coding	48	GC01P156815	2.52788	https://www.genecards.org/cgi-bin/carddisp.pl?gene=NTRK1
SLIT2	Slit Guidance Ligand 2	Protein Coding	45	GC04P020287	2.52643	https://www.genecards.org/cgi-bin/carddisp.pl?gene=SLIT2
RUNX2	RUNX Family Transcription Factor 2	Protein Coding	46	GC06P077087	2.52233	https://www.genecards.org/cgi-bin/carddisp.pl?gene=RUNX2
NOTCH4	Notch Receptor 4	Protein Coding	45	GC06M061333	2.51802	https://www.genecards.org/cgi-bin/carddisp.pl?gene=NOTCH4
RELA	RELA Proto-Oncogene, NF-KB Subunit	Protein Coding	50	GC11M065653	2.51184	https://www.genecards.org/cgi-bin/carddisp.pl?gene=RELA
SHH	Sonic Hedgehog Signaling Molecule	Protein Coding	49	GC07M155799	2.50826	https://www.genecards.org/cgi-bin/carddisp.pl?gene=SHH
PRL	Prolactin	Protein Coding	42	GC06M022287	2.50669	https://www.genecards.org/cgi-bin/carddisp.pl?gene=PRL
TNFSF10	TNF Superfamily Member 10	Protein Coding	44	GC03M172505	2.50587	https://www.genecards.org/cgi-bin/carddisp.pl?gene=TNFSF10
EGR1	Early Growth Response 1	Protein Coding	44	GC05P138465	2.49464	https://www.genecards.org/cgi-bin/carddisp.pl?gene=EGR1
TNFRSF11B	TNF Receptor Superfamily Member 11b	Protein Coding	48	GC08M118923	2.49281	https://www.genecards.org/cgi-bin/carddisp.pl?gene=TNFRSF11B
CYBB	Cytochrome B-245 Beta Chain	Protein Coding	46	GC0XP037780	2.49009	https://www.genecards.org/cgi-bin/carddisp.pl?gene=CYBB
DLL1	Delta Like Canonical Notch Ligand 1	Protein Coding	45	GC06M170282	2.48851	https://www.genecards.org/cgi-bin/carddisp.pl?gene=DLL1
THBD	Thrombomodulin	Protein Coding	45	GC20M023026	2.48156	https://www.genecards.org/cgi-bin/carddisp.pl?gene=THBD
CD160	CD160 Molecule	Protein Coding	39	GC01P145719	2.48143	https://www.genecards.org/cgi-bin/carddisp.pl?gene=CD160
IFNA2	Interferon Alpha 2	Protein Coding	42	GC09M021384	2.48084	https://www.genecards.org/cgi-bin/carddisp.pl?gene=IFNA2
SELE	Selectin E	Protein Coding	42	GC01M169722	2.47665	https://www.genecards.org/cgi-bin/carddisp.pl?gene=SELE
POSTN	Periostin	Protein Coding	44	GC13M037562	2.45112	https://www.genecards.org/cgi-bin/carddisp.pl?gene=POSTN
CD47	CD47 Molecule	Protein Coding	42	GC03M108043	2.44961	https://www.genecards.org/cgi-bin/carddisp.pl?gene=CD47
CDKN2A	Cyclin Dependent Kinase Inhibitor 2A	Protein Coding	49	GC09M021967	2.44893	https://www.genecards.org/cgi-bin/carddisp.pl?gene=CDKN2A
CDC42	Cell Division Cycle 42	Protein Coding	50	GC01P022264	2.44322	https://www.genecards.org/cgi-bin/carddisp.pl?gene=CDC42
PF4V1	Platelet Factor 4 Variant 1	Protein Coding	35	GC04P073853	2.4341	https://www.genecards.org/cgi-bin/carddisp.pl?gene=PF4V1
ARHGAP24	Rho GTPase Activating Protein 24	Protein Coding	39	GC04P085475	2.42875	https://www.genecards.org/cgi-bin/carddisp.pl?gene=ARHGAP24
NAMPT	Nicotinamide Phosphoribosyltransferase	Protein Coding	46	GC07M106248	2.42651	https://www.genecards.org/cgi-bin/carddisp.pl?gene=NAMPT
EZH2	Enhancer Of Zeste 2 Polycomb Repressive Complex 2 Subunit	Protein Coding	52	GC07M148807	2.42407	https://www.genecards.org/cgi-bin/carddisp.pl?gene=EZH2
CXCL11	C-X-C Motif Chemokine Ligand 11	Protein Coding	40	GC04M076033	2.42403	https://www.genecards.org/cgi-bin/carddisp.pl?gene=CXCL11
S1PR3	Sphingosine-1-Phosphate Receptor 3	Protein Coding	44	GC09P089142	2.4222	https://www.genecards.org/cgi-bin/carddisp.pl?gene=S1PR3
CD40	CD40 Molecule	Protein Coding	47	GC20P046118	2.41892	https://www.genecards.org/cgi-bin/carddisp.pl?gene=CD40
CREBBP	CREB Binding Protein	Protein Coding	51	GC16M006452	2.41736	https://www.genecards.org/cgi-bin/carddisp.pl?gene=CREBBP
VCAN	Versican	Protein Coding	48	GC05P083471	2.41574	https://www.genecards.org/cgi-bin/carddisp.pl?gene=VCAN
TGFB3	Transforming Growth Factor Beta 3	Protein Coding	47	GC14M075958	2.41145	https://www.genecards.org/cgi-bin/carddisp.pl?gene=TGFB3
CDH1	Cadherin 1	Protein Coding	49	GC16P068737	2.41008	https://www.genecards.org/cgi-bin/carddisp.pl?gene=CDH1
ADGRL4	Adhesion G Protein-Coupled Receptor L4	Protein Coding	36	GC01M078889	2.40978	https://www.genecards.org/cgi-bin/carddisp.pl?gene=ADGRL4
SELP	Selectin P	Protein Coding	45	GC01M169558	2.3989	https://www.genecards.org/cgi-bin/carddisp.pl?gene=SELP
HDAC5	Histone Deacetylase 5	Protein Coding	46	GC17M044076	2.3913	https://www.genecards.org/cgi-bin/carddisp.pl?gene=HDAC5
CTSB	Cathepsin B	Protein Coding	50	GC08M011842	2.39076	https://www.genecards.org/cgi-bin/carddisp.pl?gene=CTSB
TBXA2R	Thromboxane A2 Receptor	Protein Coding	48	GC19M003594	2.3831	https://www.genecards.org/cgi-bin/carddisp.pl?gene=TBXA2R
PDPN	Podoplanin	Protein Coding	40	GC01P013583	2.38251	https://www.genecards.org/cgi-bin/carddisp.pl?gene=PDPN
HIF1AN	Hypoxia Inducible Factor 1 Subunit Alpha Inhibitor	Protein Coding	44	GC10P100529	2.38034	https://www.genecards.org/cgi-bin/carddisp.pl?gene=HIF1AN
GATA2	GATA Binding Protein 2	Protein Coding	48	GC03M128479	2.3781	https://www.genecards.org/cgi-bin/carddisp.pl?gene=GATA2
HTRA1	HtrA Serine Peptidase 1	Protein Coding	45	GC10P122461	2.37618	https://www.genecards.org/cgi-bin/carddisp.pl?gene=HTRA1
ALOX5	Arachidonate 5-Lipoxygenase	Protein Coding	48	GC10P045374	2.37062	https://www.genecards.org/cgi-bin/carddisp.pl?gene=ALOX5
SPHK1	Sphingosine Kinase 1	Protein Coding	46	GC17P076376	2.36842	https://www.genecards.org/cgi-bin/carddisp.pl?gene=SPHK1
FMNL3	Formin Like 3	Protein Coding	36	GC12M049636	2.36418	https://www.genecards.org/cgi-bin/carddisp.pl?gene=FMNL3
PROKR1	Prokineticin Receptor 1	Protein Coding	37	GC02P068643	2.35734	https://www.genecards.org/cgi-bin/carddisp.pl?gene=PROKR1
IGF2	Insulin Like Growth Factor 2	Protein Coding	48	GC11M002733	2.35471	https://www.genecards.org/cgi-bin/carddisp.pl?gene=IGF2
CDKN1B	Cyclin Dependent Kinase Inhibitor 1B	Protein Coding	46	GC12P018790	2.3519	https://www.genecards.org/cgi-bin/carddisp.pl?gene=CDKN1B
SYNJ2BP	Synaptojanin 2 Binding Protein	Protein Coding	36	GC14M070366	2.35126	https://www.genecards.org/cgi-bin/carddisp.pl?gene=SYNJ2BP
INS	Insulin	Protein Coding	46	GC11M002159	2.35009	https://www.genecards.org/cgi-bin/carddisp.pl?gene=INS
CDKN1A	Cyclin Dependent Kinase Inhibitor 1A	Protein Coding	48	GC06P077011	2.34832	https://www.genecards.org/cgi-bin/carddisp.pl?gene=CDKN1A
NUS1	NUS1 Dehydrodolichyl Diphosphate Synthase Subunit	Protein Coding	39	GC06P117675	2.34634	https://www.genecards.org/cgi-bin/carddisp.pl?gene=NUS1
STAB2	Stabilin 2	Protein Coding	41	GC12P103587	2.34257	https://www.genecards.org/cgi-bin/carddisp.pl?gene=STAB2
MAGI1	Membrane Associated Guanylate Kinase, WW And PDZ Domain Containing 1	Protein Coding	40	GC03M065330	2.34133	https://www.genecards.org/cgi-bin/carddisp.pl?gene=MAGI1
VCL	Vinculin	Protein Coding	46	GC10P073995	2.33832	https://www.genecards.org/cgi-bin/carddisp.pl?gene=VCL
KLF4	Kruppel Like Factor 4	Protein Coding	45	GC09M107484	2.33062	https://www.genecards.org/cgi-bin/carddisp.pl?gene=KLF4
CDK2	Cyclin Dependent Kinase 2	Protein Coding	50	GC12P055966	2.3303	https://www.genecards.org/cgi-bin/carddisp.pl?gene=CDK2
RUNX1	RUNX Family Transcription Factor 1	Protein Coding	48	GC21M034787	2.32946	https://www.genecards.org/cgi-bin/carddisp.pl?gene=RUNX1
CBL	Cbl Proto-Oncogene	Protein Coding	50	GC11P119206	2.31437	https://www.genecards.org/cgi-bin/carddisp.pl?gene=CBL
MAP2K5	Mitogen-Activated Protein Kinase Kinase 5	Protein Coding	45	GC15P092245	2.31233	https://www.genecards.org/cgi-bin/carddisp.pl?gene=MAP2K5
SH2D2A	SH2 Domain Containing 2A	Protein Coding	39	GC01M156887	2.30442	https://www.genecards.org/cgi-bin/carddisp.pl?gene=SH2D2A
RARRES2	Retinoic Acid Receptor Responder 2	Protein Coding	39	GC07M150333	2.29401	https://www.genecards.org/cgi-bin/carddisp.pl?gene=RARRES2
WNT5A	Wnt Family Member 5A	Protein Coding	49	GC03M055465	2.29128	https://www.genecards.org/cgi-bin/carddisp.pl?gene=WNT5A
PIK3R1	Phosphoinositide-3-Kinase Regulatory Subunit 1	Protein Coding	49	GC05P068215	2.29016	https://www.genecards.org/cgi-bin/carddisp.pl?gene=PIK3R1
CDH13	Cadherin 13	Protein Coding	44	GC16P082626	2.28978	https://www.genecards.org/cgi-bin/carddisp.pl?gene=CDH13
MGAT5	Alpha-1,6-Mannosylglycoprotein 6-Beta-N-Acetylglucosaminyltransferase	Protein Coding	40	GC02P134119	2.28382	https://www.genecards.org/cgi-bin/carddisp.pl?gene=MGAT5
IL4	Interleukin 4	Protein Coding	45	GC05P132673	2.28119	https://www.genecards.org/cgi-bin/carddisp.pl?gene=IL4
TGIF1	TGFB Induced Factor Homeobox 1	Protein Coding	45	GC18P003411	2.27654	https://www.genecards.org/cgi-bin/carddisp.pl?gene=TGIF1
LGALS1	Galectin 1	Protein Coding	42	GC22P037675	2.27613	https://www.genecards.org/cgi-bin/carddisp.pl?gene=LGALS1
THSD7A	Thrombospondin Type 1 Domain Containing 7A	Protein Coding	36	GC07M011371	2.27587	https://www.genecards.org/cgi-bin/carddisp.pl?gene=THSD7A
NR4A1	Nuclear Receptor Subfamily 4 Group A Member 1	Protein Coding	46	GC12P052022	2.26856	https://www.genecards.org/cgi-bin/carddisp.pl?gene=NR4A1
KLF2	Kruppel Like Factor 2	Protein Coding	40	GC19P050893	2.26777	https://www.genecards.org/cgi-bin/carddisp.pl?gene=KLF2
PIGF	Phosphatidylinositol Glycan Anchor Biosynthesis Class F	Protein Coding	39	GC02M046580	2.26229	https://www.genecards.org/cgi-bin/carddisp.pl?gene=PIGF
SERPINA4	Serpin Family A Member 4	Protein Coding	41	GC14P094561	2.26103	https://www.genecards.org/cgi-bin/carddisp.pl?gene=SERPINA4
LEPR	Leptin Receptor	Protein Coding	49	GC01P065421	2.25597	https://www.genecards.org/cgi-bin/carddisp.pl?gene=LEPR
RSPO3	R-Spondin 3	Protein Coding	38	GC06P127118	2.24864	https://www.genecards.org/cgi-bin/carddisp.pl?gene=RSPO3
MFGE8	Milk Fat Globule EGF And Factor V/VIII Domain Containing	Protein Coding	44	GC15M088898	2.24804	https://www.genecards.org/cgi-bin/carddisp.pl?gene=MFGE8
BMP10	Bone Morphogenetic Protein 10	Protein Coding	38	GC02M068865	2.24269	https://www.genecards.org/cgi-bin/carddisp.pl?gene=BMP10
SOX18	SRY-Box Transcription Factor 18	Protein Coding	40	GC20M064047	2.24252	https://www.genecards.org/cgi-bin/carddisp.pl?gene=SOX18
UQCRB	Ubiquinol-Cytochrome C Reductase Binding Protein	Protein Coding	43	GC08M096225	2.24026	https://www.genecards.org/cgi-bin/carddisp.pl?gene=UQCRB
NEO1	Neogenin 1	Protein Coding	41	GC15P073051	2.23318	https://www.genecards.org/cgi-bin/carddisp.pl?gene=NEO1
MMP12	Matrix Metallopeptidase 12	Protein Coding	45	GC11M102862	2.23249	https://www.genecards.org/cgi-bin/carddisp.pl?gene=MMP12
LGALS9	Galectin 9	Protein Coding	39	GC17P027629	2.22587	https://www.genecards.org/cgi-bin/carddisp.pl?gene=LGALS9
HDAC7	Histone Deacetylase 7	Protein Coding	44	GC12M047782	2.22507	https://www.genecards.org/cgi-bin/carddisp.pl?gene=HDAC7
TNN	Tenascin N	Protein Coding	37	GC01P175067	2.22383	https://www.genecards.org/cgi-bin/carddisp.pl?gene=TNN
IL13	Interleukin 13	Protein Coding	42	GC05P132656	2.22156	https://www.genecards.org/cgi-bin/carddisp.pl?gene=IL13
CFH	Complement Factor H	Protein Coding	46	GC01P196621	2.22094	https://www.genecards.org/cgi-bin/carddisp.pl?gene=CFH
MED28	Mediator Complex Subunit 28	Protein Coding	36	GC04P017617	2.2168	https://www.genecards.org/cgi-bin/carddisp.pl?gene=MED28
HIF3A	Hypoxia Inducible Factor 3 Subunit Alpha	Protein Coding	40	GC19P046297	2.21273	https://www.genecards.org/cgi-bin/carddisp.pl?gene=HIF3A
PROKR2	Prokineticin Receptor 2	Protein Coding	42	GC20M005384	2.21036	https://www.genecards.org/cgi-bin/carddisp.pl?gene=PROKR2
STAT1	Signal Transducer And Activator Of Transcription 1	Protein Coding	51	GC02M190908	2.20217	https://www.genecards.org/cgi-bin/carddisp.pl?gene=STAT1
MTA1	Metastasis Associated 1	Protein Coding	42	GC14P105419	2.18848	https://www.genecards.org/cgi-bin/carddisp.pl?gene=MTA1
NOTCH3	Notch Receptor 3	Protein Coding	49	GC19M015159	2.18763	https://www.genecards.org/cgi-bin/carddisp.pl?gene=NOTCH3
PPARD	Peroxisome Proliferator Activated Receptor Delta	Protein Coding	46	GC06P076988	2.18228	https://www.genecards.org/cgi-bin/carddisp.pl?gene=PPARD
PTPRB	Protein Tyrosine Phosphatase Receptor Type B	Protein Coding	45	GC12M070516	2.17978	https://www.genecards.org/cgi-bin/carddisp.pl?gene=PTPRB
AMOT	Angiomotin	Protein Coding	39	GC0XM112774	2.17957	https://www.genecards.org/cgi-bin/carddisp.pl?gene=AMOT
RCAN1	Regulator Of Calcineurin 1	Protein Coding	42	GC21M034513	2.17877	https://www.genecards.org/cgi-bin/carddisp.pl?gene=RCAN1
ERG	ETS Transcription Factor ERG	Protein Coding	45	GC21M038367	2.17574	https://www.genecards.org/cgi-bin/carddisp.pl?gene=ERG
NTN1	Netrin 1	Protein Coding	45	GC17P009021	2.17465	https://www.genecards.org/cgi-bin/carddisp.pl?gene=NTN1
CDK5	Cyclin Dependent Kinase 5	Protein Coding	51	GC07M151053	2.17298	https://www.genecards.org/cgi-bin/carddisp.pl?gene=CDK5
CX3CL1	C-X3-C Motif Chemokine Ligand 1	Protein Coding	42	GC16P057372	2.17273	https://www.genecards.org/cgi-bin/carddisp.pl?gene=CX3CL1
YAP1	Yes1 Associated Transcriptional Regulator	Protein Coding	46	GC11P102110	2.16746	https://www.genecards.org/cgi-bin/carddisp.pl?gene=YAP1
REN	Renin	Protein Coding	48	GC01M204154	2.16673	https://www.genecards.org/cgi-bin/carddisp.pl?gene=REN
ADAMTS9	ADAM Metallopeptidase With Thrombospondin Type 1 Motif 9	Protein Coding	38	GC03M064501	2.16033	https://www.genecards.org/cgi-bin/carddisp.pl?gene=ADAMTS9
NR2F2	Nuclear Receptor Subfamily 2 Group F Member 2	Protein Coding	49	GC15P096325	2.16023	https://www.genecards.org/cgi-bin/carddisp.pl?gene=NR2F2
NOTCH2	Notch Receptor 2	Protein Coding	49	GC01M119911	2.15194	https://www.genecards.org/cgi-bin/carddisp.pl?gene=NOTCH2
PIK3C2A	Phosphatidylinositol-4-Phosphate 3-Kinase Catalytic Subunit Type 2 Alpha	Protein Coding	46	GC11M017506	2.15161	https://www.genecards.org/cgi-bin/carddisp.pl?gene=PIK3C2A
CD40LG	CD40 Ligand	Protein Coding	47	GC0XP136649	2.14368	https://www.genecards.org/cgi-bin/carddisp.pl?gene=CD40LG
IRS1	Insulin Receptor Substrate 1	Protein Coding	46	GC02M226731	2.1417	https://www.genecards.org/cgi-bin/carddisp.pl?gene=IRS1
TDGF1	Teratocarcinoma-Derived Growth Factor 1	Protein Coding	41	GC03P046681	2.13853	https://www.genecards.org/cgi-bin/carddisp.pl?gene=TDGF1
ALB	Albumin	Protein Coding	49	GC04P073397	2.13787	https://www.genecards.org/cgi-bin/carddisp.pl?gene=ALB
AHR	Aryl Hydrocarbon Receptor	Protein Coding	48	GC07P016916	2.13659	https://www.genecards.org/cgi-bin/carddisp.pl?gene=AHR
SEMA6A	Semaphorin 6A	Protein Coding	40	GC05M116443	2.1342	https://www.genecards.org/cgi-bin/carddisp.pl?gene=SEMA6A
FOS	Fos Proto-Oncogene, AP-1 Transcription Factor Subunit	Protein Coding	50	GC14P075278	2.13361	https://www.genecards.org/cgi-bin/carddisp.pl?gene=FOS
SEMA4D	Semaphorin 4D	Protein Coding	45	GC09M089360	2.13195	https://www.genecards.org/cgi-bin/carddisp.pl?gene=SEMA4D
BAX	BCL2 Associated X, Apoptosis Regulator	Protein Coding	47	GC19P048954	2.13053	https://www.genecards.org/cgi-bin/carddisp.pl?gene=BAX
F11R	F11 Receptor	Protein Coding	42	GC01M160995	2.11721	https://www.genecards.org/cgi-bin/carddisp.pl?gene=F11R
ABL1	ABL Proto-Oncogene 1, Non-Receptor Tyrosine Kinase	Protein Coding	51	GC09P130713	2.117	https://www.genecards.org/cgi-bin/carddisp.pl?gene=ABL1
FZD5	Frizzled Class Receptor 5	Protein Coding	47	GC02M207762	2.11384	https://www.genecards.org/cgi-bin/carddisp.pl?gene=FZD5
VAV2	Vav Guanine Nucleotide Exchange Factor 2	Protein Coding	42	GC09M133761	2.11384	https://www.genecards.org/cgi-bin/carddisp.pl?gene=VAV2
PGK1	Phosphoglycerate Kinase 1	Protein Coding	47	GC0XP077980	2.11364	https://www.genecards.org/cgi-bin/carddisp.pl?gene=PGK1
TERT	Telomerase Reverse Transcriptase	Protein Coding	50	GC05M001253	2.11334	https://www.genecards.org/cgi-bin/carddisp.pl?gene=TERT
CALCRL	Calcitonin Receptor Like Receptor	Protein Coding	45	GC02M187341	2.1115	https://www.genecards.org/cgi-bin/carddisp.pl?gene=CALCRL
TLN1	Talin 1	Protein Coding	41	GC09M035696	2.10875	https://www.genecards.org/cgi-bin/carddisp.pl?gene=TLN1
CPQ	Carboxypeptidase Q	Protein Coding	36	GC08P096645	2.10654	https://www.genecards.org/cgi-bin/carddisp.pl?gene=CPQ
CREB1	CAMP Responsive Element Binding Protein 1	Protein Coding	48	GC02P207529	2.09407	https://www.genecards.org/cgi-bin/carddisp.pl?gene=CREB1
IFNB1	Interferon Beta 1	Protein Coding	42	GC09M021077	2.09398	https://www.genecards.org/cgi-bin/carddisp.pl?gene=IFNB1
BMPER	BMP Binding Endothelial Regulator	Protein Coding	40	GC07P033944	2.09101	https://www.genecards.org/cgi-bin/carddisp.pl?gene=BMPER
IL24	Interleukin 24	Protein Coding	40	GC01P206897	2.08288	https://www.genecards.org/cgi-bin/carddisp.pl?gene=IL24
SOX17	SRY-Box Transcription Factor 17	Protein Coding	42	GC08P054457	2.08082	https://www.genecards.org/cgi-bin/carddisp.pl?gene=SOX17
HIPK1	Homeodomain Interacting Protein Kinase 1	Protein Coding	40	GC01P113929	2.08082	https://www.genecards.org/cgi-bin/carddisp.pl?gene=HIPK1
MDM2	MDM2 Proto-Oncogene	Protein Coding	52	GC12P068808	2.07349	https://www.genecards.org/cgi-bin/carddisp.pl?gene=MDM2
CYP1B1	Cytochrome P450 Family 1 Subfamily B Member 1	Protein Coding	48	GC02M038066	2.07137	https://www.genecards.org/cgi-bin/carddisp.pl?gene=CYP1B1
SRF	Serum Response Factor	Protein Coding	41	GC06P043171	2.06835	https://www.genecards.org/cgi-bin/carddisp.pl?gene=SRF
EPHB3	EPH Receptor B3	Protein Coding	46	GC03P184561	2.0618	https://www.genecards.org/cgi-bin/carddisp.pl?gene=EPHB3
RAMP2	Receptor Activity Modifying Protein 2	Protein Coding	42	GC17P042758	2.04469	https://www.genecards.org/cgi-bin/carddisp.pl?gene=RAMP2
CDKN3	Cyclin Dependent Kinase Inhibitor 3	Protein Coding	42	GC14P054398	2.04453	https://www.genecards.org/cgi-bin/carddisp.pl?gene=CDKN3
SCUBE2	Signal Peptide, CUB Domain And EGF Like Domain Containing 2	Protein Coding	40	GC11M009019	2.03838	https://www.genecards.org/cgi-bin/carddisp.pl?gene=SCUBE2
KLHL20	Kelch Like Family Member 20	Protein Coding	38	GC01P173714	2.0278	https://www.genecards.org/cgi-bin/carddisp.pl?gene=KLHL20
PLXNB1	Plexin B1	Protein Coding	43	GC03M048403	2.01493	https://www.genecards.org/cgi-bin/carddisp.pl?gene=PLXNB1
TNFRSF1B	TNF Receptor Superfamily Member 1B	Protein Coding	46	GC01P012167	2.01352	https://www.genecards.org/cgi-bin/carddisp.pl?gene=TNFRSF1B
MST1R	Macrophage Stimulating 1 Receptor	Protein Coding	48	GC03M050930	2.00946	https://www.genecards.org/cgi-bin/carddisp.pl?gene=MST1R
NGF	Nerve Growth Factor	Protein Coding	49	GC01M115285	2.00577	https://www.genecards.org/cgi-bin/carddisp.pl?gene=NGF
APELA	Apelin Receptor Early Endogenous Ligand	Protein Coding	20	GC04P164877	2.00229	https://www.genecards.org/cgi-bin/carddisp.pl?gene=APELA
NES	Nestin	Protein Coding	40	GC01M156668	1.99689	https://www.genecards.org/cgi-bin/carddisp.pl?gene=NES
SCUBE3	Signal Peptide, CUB Domain And EGF Like Domain Containing 3	Protein Coding	39	GC06P076986	1.99656	https://www.genecards.org/cgi-bin/carddisp.pl?gene=SCUBE3
PTTG1	PTTG1 Regulator Of Sister Chromatid Separation, Securin	Protein Coding	41	GC05P160422	1.99297	https://www.genecards.org/cgi-bin/carddisp.pl?gene=PTTG1
FGF4	Fibroblast Growth Factor 4	Protein Coding	42	GC11M084877	1.9609	https://www.genecards.org/cgi-bin/carddisp.pl?gene=FGF4
HTATIP2	HIV-1 Tat Interactive Protein 2	Protein Coding	40	GC11P020363	1.95998	https://www.genecards.org/cgi-bin/carddisp.pl?gene=HTATIP2
AGTR2	Angiotensin II Receptor Type 2	Protein Coding	43	GC0XP116170	1.95505	https://www.genecards.org/cgi-bin/carddisp.pl?gene=AGTR2
EFEMP1	EGF Containing Fibulin Extracellular Matrix Protein 1	Protein Coding	44	GC02M055865	1.94155	https://www.genecards.org/cgi-bin/carddisp.pl?gene=EFEMP1
THBS4	Thrombospondin 4	Protein Coding	43	GC05P079991	1.93977	https://www.genecards.org/cgi-bin/carddisp.pl?gene=THBS4
PTK7	Protein Tyrosine Kinase 7 (Inactive)	Protein Coding	45	GC06P043076	1.93948	https://www.genecards.org/cgi-bin/carddisp.pl?gene=PTK7
KNG1	Kininogen 1	Protein Coding	46	GC03P186717	1.93491	https://www.genecards.org/cgi-bin/carddisp.pl?gene=KNG1
MXRA8	Matrix Remodeling Associated 8	Protein Coding	34	GC01M001352	1.9342	https://www.genecards.org/cgi-bin/carddisp.pl?gene=MXRA8
STAT5A	Signal Transducer And Activator Of Transcription 5A	Protein Coding	46	GC17P042287	1.93272	https://www.genecards.org/cgi-bin/carddisp.pl?gene=STAT5A
HYAL1	Hyaluronidase 1	Protein Coding	46	GC03M050299	1.92965	https://www.genecards.org/cgi-bin/carddisp.pl?gene=HYAL1
CAPN6	Calpain 6	Protein Coding	40	GC0XM111245	1.92621	https://www.genecards.org/cgi-bin/carddisp.pl?gene=CAPN6
SOCS3	Suppressor Of Cytokine Signaling 3	Protein Coding	42	GC17M078356	1.92512	https://www.genecards.org/cgi-bin/carddisp.pl?gene=SOCS3
IL15	Interleukin 15	Protein Coding	40	GC04P141636	1.92391	https://www.genecards.org/cgi-bin/carddisp.pl?gene=IL15
SYK	Spleen Associated Tyrosine Kinase	Protein Coding	49	GC09P091849	1.91766	https://www.genecards.org/cgi-bin/carddisp.pl?gene=SYK
SIRT2	Sirtuin 2	Protein Coding	46	GC19M038878	1.91317	https://www.genecards.org/cgi-bin/carddisp.pl?gene=SIRT2
AZU1	Azurocidin 1	Protein Coding	40	GC19P000825	1.91269	https://www.genecards.org/cgi-bin/carddisp.pl?gene=AZU1
NOX4	NADPH Oxidase 4	Protein Coding	41	GC11M089324	1.90892	https://www.genecards.org/cgi-bin/carddisp.pl?gene=NOX4
COL5A1	Collagen Type V Alpha 1 Chain	Protein Coding	46	GC09P134641	1.90602	https://www.genecards.org/cgi-bin/carddisp.pl?gene=COL5A1
ALOX12	Arachidonate 12-Lipoxygenase, 12S Type	Protein Coding	44	GC17P006995	1.9058	https://www.genecards.org/cgi-bin/carddisp.pl?gene=ALOX12
PPARA	Peroxisome Proliferator Activated Receptor Alpha	Protein Coding	45	GC22P046150	1.90306	https://www.genecards.org/cgi-bin/carddisp.pl?gene=PPARA
HRAS	HRas Proto-Oncogene, GTPase	Protein Coding	50	GC11M002647	1.90237	https://www.genecards.org/cgi-bin/carddisp.pl?gene=HRAS
ITGA2	Integrin Subunit Alpha 2	Protein Coding	46	GC05P052989	1.89975	https://www.genecards.org/cgi-bin/carddisp.pl?gene=ITGA2
ANXA5	Annexin A5	Protein Coding	45	GC04M121667	1.89764	https://www.genecards.org/cgi-bin/carddisp.pl?gene=ANXA5
ELAVL1	ELAV Like RNA Binding Protein 1	Protein Coding	41	GC19M007958	1.89603	https://www.genecards.org/cgi-bin/carddisp.pl?gene=ELAVL1
LGALS3	Galectin 3	Protein Coding	44	GC14P055124	1.89599	https://www.genecards.org/cgi-bin/carddisp.pl?gene=LGALS3
DNMT1	DNA Methyltransferase 1	Protein Coding	50	GC19M010133	1.89384	https://www.genecards.org/cgi-bin/carddisp.pl?gene=DNMT1
ANGPTL7	Angiopoietin Like 7	Protein Coding	39	GC01P011189	1.88307	https://www.genecards.org/cgi-bin/carddisp.pl?gene=ANGPTL7
CYLD	CYLD Lysine 63 Deubiquitinase	Protein Coding	48	GC16P050742	1.8811	https://www.genecards.org/cgi-bin/carddisp.pl?gene=CYLD
CLIC4	Chloride Intracellular Channel 4	Protein Coding	39	GC01P024745	1.87873	https://www.genecards.org/cgi-bin/carddisp.pl?gene=CLIC4
BMPR2	Bone Morphogenetic Protein Receptor Type 2	Protein Coding	49	GC02P202376	1.87681	https://www.genecards.org/cgi-bin/carddisp.pl?gene=BMPR2
FOXO3	Forkhead Box O3	Protein Coding	44	GC06P108559	1.87521	https://www.genecards.org/cgi-bin/carddisp.pl?gene=FOXO3
EIF4E	Eukaryotic Translation Initiation Factor 4E	Protein Coding	48	GC04M098879	1.87517	https://www.genecards.org/cgi-bin/carddisp.pl?gene=EIF4E
NF1	Neurofibromin 1	Protein Coding	48	GC17P031094	1.87268	https://www.genecards.org/cgi-bin/carddisp.pl?gene=NF1
TJP1	Tight Junction Protein 1	Protein Coding	43	GC15M029699	1.87151	https://www.genecards.org/cgi-bin/carddisp.pl?gene=TJP1
WT1	WT1 Transcription Factor	Protein Coding	48	GC11M032365	1.8681	https://www.genecards.org/cgi-bin/carddisp.pl?gene=WT1
PARVA	Parvin Alpha	Protein Coding	42	GC11P012398	1.86145	https://www.genecards.org/cgi-bin/carddisp.pl?gene=PARVA
SEMA3F	Semaphorin 3F	Protein Coding	42	GC03P050269	1.85997	https://www.genecards.org/cgi-bin/carddisp.pl?gene=SEMA3F
LOX	Lysyl Oxidase	Protein Coding	46	GC05M122063	1.85666	https://www.genecards.org/cgi-bin/carddisp.pl?gene=LOX
AKR1B1	Aldo-Keto Reductase Family 1 Member B	Protein Coding	46	GC07M134442	1.85012	https://www.genecards.org/cgi-bin/carddisp.pl?gene=AKR1B1
RCAN2	Regulator Of Calcineurin 2	Protein Coding	38	GC06M046220	1.84281	https://www.genecards.org/cgi-bin/carddisp.pl?gene=RCAN2
IGFBP1	Insulin Like Growth Factor Binding Protein 1	Protein Coding	42	GC07P047504	1.84041	https://www.genecards.org/cgi-bin/carddisp.pl?gene=IGFBP1
CCNA2	Cyclin A2	Protein Coding	44	GC04M121816	1.83873	https://www.genecards.org/cgi-bin/carddisp.pl?gene=CCNA2
FGF7	Fibroblast Growth Factor 7	Protein Coding	41	GC15P049423	1.83755	https://www.genecards.org/cgi-bin/carddisp.pl?gene=FGF7
PLPP3	Phospholipid Phosphatase 3	Protein Coding	36	GC01M056495	1.83438	https://www.genecards.org/cgi-bin/carddisp.pl?gene=PLPP3
COL8A1	Collagen Type VIII Alpha 1 Chain	Protein Coding	39	GC03P099638	1.83347	https://www.genecards.org/cgi-bin/carddisp.pl?gene=COL8A1
TNFSF11	TNF Superfamily Member 11	Protein Coding	46	GC13P042562	1.83225	https://www.genecards.org/cgi-bin/carddisp.pl?gene=TNFSF11
FOXO1	Forkhead Box O1	Protein Coding	48	GC13M040555	1.8292	https://www.genecards.org/cgi-bin/carddisp.pl?gene=FOXO1
MACC1	MET Transcriptional Regulator MACC1	Protein Coding	37	GC07M020140	1.82739	https://www.genecards.org/cgi-bin/carddisp.pl?gene=MACC1
HMGA2	High Mobility Group AT-Hook 2	Protein Coding	44	GC12P065824	1.82636	https://www.genecards.org/cgi-bin/carddisp.pl?gene=HMGA2
PROK2	Prokineticin 2	Protein Coding	43	GC03M071771	1.8256	https://www.genecards.org/cgi-bin/carddisp.pl?gene=PROK2
GRP	Gastrin Releasing Peptide	Protein Coding	40	GC18P059220	1.82529	https://www.genecards.org/cgi-bin/carddisp.pl?gene=GRP
PARP1	Poly(ADP-Ribose) Polymerase 1	Protein Coding	48	GC01M226360	1.82123	https://www.genecards.org/cgi-bin/carddisp.pl?gene=PARP1
AFP	Alpha Fetoprotein	Protein Coding	46	GC04P073431	1.81726	https://www.genecards.org/cgi-bin/carddisp.pl?gene=AFP
MGMT	O-6-Methylguanine-DNA Methyltransferase	Protein Coding	49	GC10P129467	1.8164	https://www.genecards.org/cgi-bin/carddisp.pl?gene=MGMT
ID4	Inhibitor Of DNA Binding 4, HLH Protein	Protein Coding	39	GC06P019837	1.81515	https://www.genecards.org/cgi-bin/carddisp.pl?gene=ID4
PIK3R6	Phosphoinositide-3-Kinase Regulatory Subunit 6	Protein Coding	31	GC17M008802	1.81425	https://www.genecards.org/cgi-bin/carddisp.pl?gene=PIK3R6
MAPK7	Mitogen-Activated Protein Kinase 7	Protein Coding	48	GC17P049488	1.80685	https://www.genecards.org/cgi-bin/carddisp.pl?gene=MAPK7
ACTB	Actin Beta	Protein Coding	48	GC07M005527	1.80616	https://www.genecards.org/cgi-bin/carddisp.pl?gene=ACTB
PTPN14	Protein Tyrosine Phosphatase Non-Receptor Type 14	Protein Coding	44	GC01M214348	1.79549	https://www.genecards.org/cgi-bin/carddisp.pl?gene=PTPN14
COL1A1	Collagen Type I Alpha 1 Chain	Protein Coding	50	GC17M050183	1.79131	https://www.genecards.org/cgi-bin/carddisp.pl?gene=COL1A1
AR	Androgen Receptor	Protein Coding	51	GC0XP067544	1.78965	https://www.genecards.org/cgi-bin/carddisp.pl?gene=AR
GHRL	Ghrelin And Obestatin Prepropeptide	Protein Coding	43	GC03M010285	1.78518	https://www.genecards.org/cgi-bin/carddisp.pl?gene=GHRL
LRG1	Leucine Rich Alpha-2-Glycoprotein 1	Protein Coding	40	GC19M004681	1.77681	https://www.genecards.org/cgi-bin/carddisp.pl?gene=LRG1
PRKX	Protein Kinase X-Linked	Protein Coding	41	GC0XM003604	1.77671	https://www.genecards.org/cgi-bin/carddisp.pl?gene=PRKX
VIM	Vimentin	Protein Coding	49	GC10P017227	1.77577	https://www.genecards.org/cgi-bin/carddisp.pl?gene=VIM
ID2	Inhibitor Of DNA Binding 2	Protein Coding	42	GC02P008678	1.77217	https://www.genecards.org/cgi-bin/carddisp.pl?gene=ID2
COL4A6	Collagen Type IV Alpha 6 Chain	Protein Coding	45	GC0XM108155	1.76744	https://www.genecards.org/cgi-bin/carddisp.pl?gene=COL4A6
FOXP1	Forkhead Box P1	Protein Coding	44	GC03M070926	1.76311	https://www.genecards.org/cgi-bin/carddisp.pl?gene=FOXP1
RNF31	Ring Finger Protein 31	Protein Coding	40	GC14P024146	1.76311	https://www.genecards.org/cgi-bin/carddisp.pl?gene=RNF31
CXCL9	C-X-C Motif Chemokine Ligand 9	Protein Coding	38	GC04M076001	1.76137	https://www.genecards.org/cgi-bin/carddisp.pl?gene=CXCL9
SPRY1	Sprouty RTK Signaling Antagonist 1	Protein Coding	41	GC04P123396	1.75926	https://www.genecards.org/cgi-bin/carddisp.pl?gene=SPRY1
AXL	AXL Receptor Tyrosine Kinase	Protein Coding	50	GC19P041219	1.75548	https://www.genecards.org/cgi-bin/carddisp.pl?gene=AXL
FGF6	Fibroblast Growth Factor 6	Protein Coding	39	GC12M005001	1.7512	https://www.genecards.org/cgi-bin/carddisp.pl?gene=FGF6
DDAH1	Dimethylarginine Dimethylaminohydrolase 1	Protein Coding	43	GC01M085318	1.75117	https://www.genecards.org/cgi-bin/carddisp.pl?gene=DDAH1
FOXM1	Forkhead Box M1	Protein Coding	43	GC12M002857	1.74669	https://www.genecards.org/cgi-bin/carddisp.pl?gene=FOXM1
CYP2C19	Cytochrome P450 Family 2 Subfamily C Member 19	Protein Coding	48	GC10P094762	1.74575	https://www.genecards.org/cgi-bin/carddisp.pl?gene=CYP2C19
YARS1	Tyrosyl-TRNA Synthetase 1	Protein Coding	35	GC01M032776	1.74557	https://www.genecards.org/cgi-bin/carddisp.pl?gene=YARS1
RET	Ret Proto-Oncogene	Protein Coding	52	GC10P043121	1.74325	https://www.genecards.org/cgi-bin/carddisp.pl?gene=RET
CCR3	C-C Motif Chemokine Receptor 3	Protein Coding	45	GC03P046276	1.73906	https://www.genecards.org/cgi-bin/carddisp.pl?gene=CCR3
BCAR1	BCAR1 Scaffold Protein, Cas Family Member	Protein Coding	44	GC16M075228	1.73758	https://www.genecards.org/cgi-bin/carddisp.pl?gene=BCAR1
PAK1	P21 (RAC1) Activated Kinase 1	Protein Coding	48	GC11M085111	1.73664	https://www.genecards.org/cgi-bin/carddisp.pl?gene=PAK1
ALK	ALK Receptor Tyrosine Kinase	Protein Coding	50	GC02M029190	1.7332	https://www.genecards.org/cgi-bin/carddisp.pl?gene=ALK
NME1	NME/NM23 Nucleoside Diphosphate Kinase 1	Protein Coding	45	GC17P051161	1.73154	https://www.genecards.org/cgi-bin/carddisp.pl?gene=NME1
NFKBIA	NFKB Inhibitor Alpha	Protein Coding	49	GC14M035401	1.73026	https://www.genecards.org/cgi-bin/carddisp.pl?gene=NFKBIA
EDN2	Endothelin 2	Protein Coding	40	GC01M041478	1.72702	https://www.genecards.org/cgi-bin/carddisp.pl?gene=EDN2
EFNB1	Ephrin B1	Protein Coding	45	GC0XP068828	1.72661	https://www.genecards.org/cgi-bin/carddisp.pl?gene=EFNB1
TNFAIP2	TNF Alpha Induced Protein 2	Protein Coding	38	GC14P108809	1.72265	https://www.genecards.org/cgi-bin/carddisp.pl?gene=TNFAIP2
BRCC3	BRCA1/BRCA2-Containing Complex Subunit 3	Protein Coding	42	GC0XP155071	1.7213	https://www.genecards.org/cgi-bin/carddisp.pl?gene=BRCC3
PFKFB3	6-Phosphofructo-2-Kinase/Fructose-2,6-Biphosphatase 3	Protein Coding	44	GC10P006144	1.71201	https://www.genecards.org/cgi-bin/carddisp.pl?gene=PFKFB3
OSM	Oncostatin M	Protein Coding	42	GC22M030262	1.70965	https://www.genecards.org/cgi-bin/carddisp.pl?gene=OSM
IL5	Interleukin 5	Protein Coding	44	GC05M132541	1.70819	https://www.genecards.org/cgi-bin/carddisp.pl?gene=IL5
TXNIP	Thioredoxin Interacting Protein	Protein Coding	37	GC01M145992	1.70786	https://www.genecards.org/cgi-bin/carddisp.pl?gene=TXNIP
MAPK10	Mitogen-Activated Protein Kinase 10	Protein Coding	49	GC04M085990	1.70754	https://www.genecards.org/cgi-bin/carddisp.pl?gene=MAPK10
RHO	Rhodopsin	Protein Coding	47	GC03P133387	1.70752	https://www.genecards.org/cgi-bin/carddisp.pl?gene=RHO
CSPG4	Chondroitin Sulfate Proteoglycan 4	Protein Coding	45	GC15M075674	1.70471	https://www.genecards.org/cgi-bin/carddisp.pl?gene=CSPG4
STAT5B	Signal Transducer And Activator Of Transcription 5B	Protein Coding	48	GC17M042199	1.70447	https://www.genecards.org/cgi-bin/carddisp.pl?gene=STAT5B
CRBN	Cereblon	Protein Coding	42	GC03M003144	1.70159	https://www.genecards.org/cgi-bin/carddisp.pl?gene=CRBN
ZNF304	Zinc Finger Protein 304	Protein Coding	30	GC19P057351	1.70028	https://www.genecards.org/cgi-bin/carddisp.pl?gene=ZNF304
CEMIP2	Cell Migration Inducing Hyaluronidase 2	Protein Coding	29	GC09M071684	1.70028	https://www.genecards.org/cgi-bin/carddisp.pl?gene=CEMIP2
MAGI2	Membrane Associated Guanylate Kinase, WW And PDZ Domain Containing 2	Protein Coding	44	GC07M078017	1.69934	https://www.genecards.org/cgi-bin/carddisp.pl?gene=MAGI2
MCL1	MCL1 Apoptosis Regulator, BCL2 Family Member	Protein Coding	45	GC01M151420	1.69481	https://www.genecards.org/cgi-bin/carddisp.pl?gene=MCL1
BCL2L11	BCL2 Like 11	Protein Coding	44	GC02P111119	1.69304	https://www.genecards.org/cgi-bin/carddisp.pl?gene=BCL2L11
PPARGC1A	PPARG Coactivator 1 Alpha	Protein Coding	45	GC04M023755	1.69228	https://www.genecards.org/cgi-bin/carddisp.pl?gene=PPARGC1A
EREG	Epiregulin	Protein Coding	42	GC04P074366	1.68964	https://www.genecards.org/cgi-bin/carddisp.pl?gene=EREG
SP100	SP100 Nuclear Antigen	Protein Coding	40	GC02P230415	1.68964	https://www.genecards.org/cgi-bin/carddisp.pl?gene=SP100
JUP	Junction Plakoglobin	Protein Coding	47	GC17M041754	1.68669	https://www.genecards.org/cgi-bin/carddisp.pl?gene=JUP
IL12A	Interleukin 12A	Protein Coding	43	GC03P159988	1.68187	https://www.genecards.org/cgi-bin/carddisp.pl?gene=IL12A
HOXA5	Homeobox A5	Protein Coding	41	GC07M027482	1.67887	https://www.genecards.org/cgi-bin/carddisp.pl?gene=HOXA5
TFCP2	Transcription Factor CP2	Protein Coding	40	GC12M051093	1.67781	https://www.genecards.org/cgi-bin/carddisp.pl?gene=TFCP2
PIK3CD	Phosphatidylinositol-4,5-Bisphosphate 3-Kinase Catalytic Subunit Delta	Protein Coding	52	GC01P009629	1.67732	https://www.genecards.org/cgi-bin/carddisp.pl?gene=PIK3CD
MPO	Myeloperoxidase	Protein Coding	50	GC17M058269	1.66926	https://www.genecards.org/cgi-bin/carddisp.pl?gene=MPO
BMPR1A	Bone Morphogenetic Protein Receptor Type 1A	Protein Coding	49	GC10P090639	1.66926	https://www.genecards.org/cgi-bin/carddisp.pl?gene=BMPR1A
MAP2K1	Mitogen-Activated Protein Kinase Kinase 1	Protein Coding	52	GC15P066386	1.66645	https://www.genecards.org/cgi-bin/carddisp.pl?gene=MAP2K1
JAK1	Janus Kinase 1	Protein Coding	52	GC01M064833	1.66433	https://www.genecards.org/cgi-bin/carddisp.pl?gene=JAK1
NCL	Nucleolin	Protein Coding	41	GC02M231453	1.66378	https://www.genecards.org/cgi-bin/carddisp.pl?gene=NCL
LAMA4	Laminin Subunit Alpha 4	Protein Coding	45	GC06M112107	1.66049	https://www.genecards.org/cgi-bin/carddisp.pl?gene=LAMA4
PTAFR	Platelet Activating Factor Receptor	Protein Coding	42	GC01M028147	1.65191	https://www.genecards.org/cgi-bin/carddisp.pl?gene=PTAFR
LAMB2	Laminin Subunit Beta 2	Protein Coding	46	GC03M049121	1.6512	https://www.genecards.org/cgi-bin/carddisp.pl?gene=LAMB2
NOX1	NADPH Oxidase 1	Protein Coding	41	GC0XM100843	1.64836	https://www.genecards.org/cgi-bin/carddisp.pl?gene=NOX1
ZEB1	Zinc Finger E-Box Binding Homeobox 1	Protein Coding	47	GC10P031318	1.63838	https://www.genecards.org/cgi-bin/carddisp.pl?gene=ZEB1
RHOB	Ras Homolog Family Member B	Protein Coding	44	GC02P020447	1.63463	https://www.genecards.org/cgi-bin/carddisp.pl?gene=RHOB
TP73	Tumor Protein P73	Protein Coding	45	GC01P003652	1.63108	https://www.genecards.org/cgi-bin/carddisp.pl?gene=TP73
HSPA5	Heat Shock Protein Family A (Hsp70) Member 5	Protein Coding	46	GC09M125234	1.62917	https://www.genecards.org/cgi-bin/carddisp.pl?gene=HSPA5
PDE4A	Phosphodiesterase 4A	Protein Coding	45	GC19P010416	1.62459	https://www.genecards.org/cgi-bin/carddisp.pl?gene=PDE4A
NRXN3	Neurexin 3	Protein Coding	42	GC14P077980	1.62341	https://www.genecards.org/cgi-bin/carddisp.pl?gene=NRXN3
APOLD1	Apolipoprotein L Domain Containing 1	Protein Coding	33	GC12P012725	1.62341	https://www.genecards.org/cgi-bin/carddisp.pl?gene=APOLD1
TKT	Transketolase	Protein Coding	45	GC03M053224	1.61466	https://www.genecards.org/cgi-bin/carddisp.pl?gene=TKT
AGO2	Argonaute RISC Catalytic Component 2	Protein Coding	40	GC08M140522	1.61237	https://www.genecards.org/cgi-bin/carddisp.pl?gene=AGO2
TNNI2	Troponin I2, Fast Skeletal Type	Protein Coding	44	GC11P001839	1.6113	https://www.genecards.org/cgi-bin/carddisp.pl?gene=TNNI2
UBC	Ubiquitin C	Protein Coding	41	GC12M124911	1.60976	https://www.genecards.org/cgi-bin/carddisp.pl?gene=UBC
SMAD2	SMAD Family Member 2	Protein Coding	49	GC18M047809	1.60906	https://www.genecards.org/cgi-bin/carddisp.pl?gene=SMAD2
STK11	Serine/Threonine Kinase 11	Protein Coding	48	GC19P001177	1.60413	https://www.genecards.org/cgi-bin/carddisp.pl?gene=STK11
NCKIPSD	NCK Interacting Protein With SH3 Domain	Protein Coding	37	GC03M048667	1.60108	https://www.genecards.org/cgi-bin/carddisp.pl?gene=NCKIPSD
MCTS1	MCTS1 Re-Initiation And Release Factor	Protein Coding	35	GC0XP120594	1.60108	https://www.genecards.org/cgi-bin/carddisp.pl?gene=MCTS1
NFATC2	Nuclear Factor Of Activated T Cells 2	Protein Coding	44	GC20M051386	1.6006	https://www.genecards.org/cgi-bin/carddisp.pl?gene=NFATC2
KITLG	KIT Ligand	Protein Coding	44	GC12M088492	1.59968	https://www.genecards.org/cgi-bin/carddisp.pl?gene=KITLG
CAMP	Cathelicidin Antimicrobial Peptide	Protein Coding	40	GC03P048674	1.59803	https://www.genecards.org/cgi-bin/carddisp.pl?gene=CAMP
NDRG4	NDRG Family Member 4	Protein Coding	39	GC16P058462	1.59723	https://www.genecards.org/cgi-bin/carddisp.pl?gene=NDRG4
HSPB1	Heat Shock Protein Family B (Small) Member 1	Protein Coding	50	GC07P076302	1.5967	https://www.genecards.org/cgi-bin/carddisp.pl?gene=HSPB1
CXCL6	C-X-C Motif Chemokine Ligand 6	Protein Coding	38	GC04P073837	1.59664	https://www.genecards.org/cgi-bin/carddisp.pl?gene=CXCL6
FAS	Fas Cell Surface Death Receptor	Protein Coding	49	GC10P090723	1.59639	https://www.genecards.org/cgi-bin/carddisp.pl?gene=FAS
CTSD	Cathepsin D	Protein Coding	50	GC11M001752	1.59327	https://www.genecards.org/cgi-bin/carddisp.pl?gene=CTSD
WNT7A	Wnt Family Member 7A	Protein Coding	48	GC03M019706	1.59003	https://www.genecards.org/cgi-bin/carddisp.pl?gene=WNT7A
HAND2	Heart And Neural Crest Derivatives Expressed 2	Protein Coding	44	GC04M173524	1.59003	https://www.genecards.org/cgi-bin/carddisp.pl?gene=HAND2
ARHGAP22	Rho GTPase Activating Protein 22	Protein Coding	38	GC10M048430	1.59003	https://www.genecards.org/cgi-bin/carddisp.pl?gene=ARHGAP22
RASIP1	Ras Interacting Protein 1	Protein Coding	37	GC19M048720	1.59003	https://www.genecards.org/cgi-bin/carddisp.pl?gene=RASIP1
LEF1	Lymphoid Enhancer Binding Factor 1	Protein Coding	47	GC04M108047	1.58733	https://www.genecards.org/cgi-bin/carddisp.pl?gene=LEF1
CCL21	C-C Motif Chemokine Ligand 21	Protein Coding	41	GC09M034709	1.58651	https://www.genecards.org/cgi-bin/carddisp.pl?gene=CCL21
COX5A	Cytochrome C Oxidase Subunit 5A	Protein Coding	43	GC15M074919	1.58651	https://www.genecards.org/cgi-bin/carddisp.pl?gene=COX5A
IFI27	Interferon Alpha Inducible Protein 27	Protein Coding	38	GC14P094104	1.58627	https://www.genecards.org/cgi-bin/carddisp.pl?gene=IFI27
PLXNC1	Plexin C1	Protein Coding	39	GC12P094150	1.58448	https://www.genecards.org/cgi-bin/carddisp.pl?gene=PLXNC1
DKK1	Dickkopf WNT Signaling Pathway Inhibitor 1	Protein Coding	44	GC10P052314	1.58356	https://www.genecards.org/cgi-bin/carddisp.pl?gene=DKK1
YY1	YY1 Transcription Factor	Protein Coding	47	GC14P100238	1.58317	https://www.genecards.org/cgi-bin/carddisp.pl?gene=YY1
WNT7B	Wnt Family Member 7B	Protein Coding	43	GC22M045920	1.57949	https://www.genecards.org/cgi-bin/carddisp.pl?gene=WNT7B
RBCK1	RANBP2-Type And C3HC4-Type Zinc Finger Containing 1	Protein Coding	41	GC20P000407	1.57949	https://www.genecards.org/cgi-bin/carddisp.pl?gene=RBCK1
CCL3	C-C Motif Chemokine Ligand 3	Protein Coding	38	GC17M036088	1.57813	https://www.genecards.org/cgi-bin/carddisp.pl?gene=CCL3
ITGB2	Integrin Subunit Beta 2	Protein Coding	49	GC21M044885	1.57628	https://www.genecards.org/cgi-bin/carddisp.pl?gene=ITGB2
FOXC2	Forkhead Box C2	Protein Coding	44	GC16P086577	1.57534	https://www.genecards.org/cgi-bin/carddisp.pl?gene=FOXC2
RAP1A	RAP1A, Member Of RAS Oncogene Family	Protein Coding	44	GC01P111542	1.56935	https://www.genecards.org/cgi-bin/carddisp.pl?gene=RAP1A
EIF4EBP1	Eukaryotic Translation Initiation Factor 4E Binding Protein 1	Protein Coding	45	GC08P038359	1.56562	https://www.genecards.org/cgi-bin/carddisp.pl?gene=EIF4EBP1
PDPK1	3-Phosphoinositide Dependent Protein Kinase 1	Protein Coding	48	GC16P002537	1.56515	https://www.genecards.org/cgi-bin/carddisp.pl?gene=PDPK1
MIA3	MIA SH3 Domain ER Export Factor 3	Protein Coding	38	GC01P222618	1.54821	https://www.genecards.org/cgi-bin/carddisp.pl?gene=MIA3
STS	Steroid Sulfatase	Protein Coding	46	GC0XP007146	1.548	https://www.genecards.org/cgi-bin/carddisp.pl?gene=STS
SEMA3C	Semaphorin 3C	Protein Coding	44	GC07M080742	1.54373	https://www.genecards.org/cgi-bin/carddisp.pl?gene=SEMA3C
IL20	Interleukin 20	Protein Coding	38	GC01P206866	1.54373	https://www.genecards.org/cgi-bin/carddisp.pl?gene=IL20
CGA	Glycoprotein Hormones, Alpha Polypeptide	Protein Coding	44	GC06M087085	1.54372	https://www.genecards.org/cgi-bin/carddisp.pl?gene=CGA
IL2RA	Interleukin 2 Receptor Subunit Alpha	Protein Coding	49	GC10M006010	1.54177	https://www.genecards.org/cgi-bin/carddisp.pl?gene=IL2RA
CTSL	Cathepsin L	Protein Coding	46	GC09P087725	1.54076	https://www.genecards.org/cgi-bin/carddisp.pl?gene=CTSL
E2F1	E2F Transcription Factor 1	Protein Coding	43	GC20M033675	1.54039	https://www.genecards.org/cgi-bin/carddisp.pl?gene=E2F1
PPIG	Peptidylprolyl Isomerase G	Protein Coding	41	GC02P169584	1.53531	https://www.genecards.org/cgi-bin/carddisp.pl?gene=PPIG
PLAT	Plasminogen Activator, Tissue Type	Protein Coding	48	GC08M042174	1.53529	https://www.genecards.org/cgi-bin/carddisp.pl?gene=PLAT
GNA13	G Protein Subunit Alpha 13	Protein Coding	44	GC17M065009	1.53363	https://www.genecards.org/cgi-bin/carddisp.pl?gene=GNA13
SCG2	Secretogranin II	Protein Coding	39	GC02M223596	1.53094	https://www.genecards.org/cgi-bin/carddisp.pl?gene=SCG2
GAB1	GRB2 Associated Binding Protein 1	Protein Coding	44	GC04P143336	1.52907	https://www.genecards.org/cgi-bin/carddisp.pl?gene=GAB1
LYVE1	Lymphatic Vessel Endothelial Hyaluronan Receptor 1	Protein Coding	42	GC11M010999	1.52849	https://www.genecards.org/cgi-bin/carddisp.pl?gene=LYVE1
PDCL3	Phosducin Like 3	Protein Coding	34	GC02P100562	1.52711	https://www.genecards.org/cgi-bin/carddisp.pl?gene=PDCL3
PTGIS	Prostaglandin I2 Synthase	Protein Coding	46	GC20M049503	1.52473	https://www.genecards.org/cgi-bin/carddisp.pl?gene=PTGIS
CCL11	C-C Motif Chemokine Ligand 11	Protein Coding	42	GC17P034285	1.52119	https://www.genecards.org/cgi-bin/carddisp.pl?gene=CCL11
TLR4	Toll Like Receptor 4	Protein Coding	50	GC09P117704	1.52066	https://www.genecards.org/cgi-bin/carddisp.pl?gene=TLR4
CDK4	Cyclin Dependent Kinase 4	Protein Coding	52	GC12M057743	1.51955	https://www.genecards.org/cgi-bin/carddisp.pl?gene=CDK4
ESR2	Estrogen Receptor 2	Protein Coding	48	GC14M064084	1.51955	https://www.genecards.org/cgi-bin/carddisp.pl?gene=ESR2
ITGA3	Integrin Subunit Alpha 3	Protein Coding	47	GC17P050055	1.51712	https://www.genecards.org/cgi-bin/carddisp.pl?gene=ITGA3
TRAF6	TNF Receptor Associated Factor 6	Protein Coding	45	GC11M036467	1.51204	https://www.genecards.org/cgi-bin/carddisp.pl?gene=TRAF6
ANGPTL1	Angiopoietin Like 1	Protein Coding	40	GC01M178818	1.50984	https://www.genecards.org/cgi-bin/carddisp.pl?gene=ANGPTL1
NRXN1	Neurexin 1	Protein Coding	48	GC02M049918	1.50945	https://www.genecards.org/cgi-bin/carddisp.pl?gene=NRXN1
C1GALT1	Core 1 Synthase, Glycoprotein-N-Acetylgalactosamine 3-Beta-Galactosyltransferase 1	Protein Coding	40	GC07P007156	1.50945	https://www.genecards.org/cgi-bin/carddisp.pl?gene=C1GALT1
NOX5	NADPH Oxidase 5	Protein Coding	37	GC15P092249	1.50945	https://www.genecards.org/cgi-bin/carddisp.pl?gene=NOX5
TUG1	Taurine Up-Regulated 1	Protein Coding	25	GC22P030969	1.50485	https://www.genecards.org/cgi-bin/carddisp.pl?gene=TUG1
SUCNR1	Succinate Receptor 1	Protein Coding	39	GC03P151873	1.50477	https://www.genecards.org/cgi-bin/carddisp.pl?gene=SUCNR1
TGFBI	Transforming Growth Factor Beta Induced	Protein Coding	45	GC05P136027	1.49865	https://www.genecards.org/cgi-bin/carddisp.pl?gene=TGFBI
SERPINC1	Serpin Family C Member 1	Protein Coding	47	GC01M174490	1.49826	https://www.genecards.org/cgi-bin/carddisp.pl?gene=SERPINC1
GRN	Granulin Precursor	Protein Coding	46	GC17P044345	1.49431	https://www.genecards.org/cgi-bin/carddisp.pl?gene=GRN
FGF18	Fibroblast Growth Factor 18	Protein Coding	41	GC05P171419	1.49069	https://www.genecards.org/cgi-bin/carddisp.pl?gene=FGF18
SFRP2	Secreted Frizzled Related Protein 2	Protein Coding	41	GC04M153780	1.48952	https://www.genecards.org/cgi-bin/carddisp.pl?gene=SFRP2
ATF2	Activating Transcription Factor 2	Protein Coding	45	GC02M175072	1.48719	https://www.genecards.org/cgi-bin/carddisp.pl?gene=ATF2
TSPAN12	Tetraspanin 12	Protein Coding	43	GC07M120787	1.48631	https://www.genecards.org/cgi-bin/carddisp.pl?gene=TSPAN12
LTA	Lymphotoxin Alpha	Protein Coding	41	GC06P076862	1.48419	https://www.genecards.org/cgi-bin/carddisp.pl?gene=LTA
EDNRB	Endothelin Receptor Type B	Protein Coding	48	GC13M077895	1.48364	https://www.genecards.org/cgi-bin/carddisp.pl?gene=EDNRB
ROCK2	Rho Associated Coiled-Coil Containing Protein Kinase 2	Protein Coding	46	GC02M011289	1.48082	https://www.genecards.org/cgi-bin/carddisp.pl?gene=ROCK2
ADAMTS8	ADAM Metallopeptidase With Thrombospondin Type 1 Motif 8	Protein Coding	41	GC11M130404	1.48017	https://www.genecards.org/cgi-bin/carddisp.pl?gene=ADAMTS8
TGFBR3	Transforming Growth Factor Beta Receptor 3	Protein Coding	46	GC01M091680	1.47793	https://www.genecards.org/cgi-bin/carddisp.pl?gene=TGFBR3
SPON1	Spondin 1	Protein Coding	38	GC11P013940	1.47734	https://www.genecards.org/cgi-bin/carddisp.pl?gene=SPON1
HDAC1	Histone Deacetylase 1	Protein Coding	48	GC01P032292	1.47679	https://www.genecards.org/cgi-bin/carddisp.pl?gene=HDAC1
GTF2I	General Transcription Factor IIi	Protein Coding	41	GC07P074660	1.47337	https://www.genecards.org/cgi-bin/carddisp.pl?gene=GTF2I
IL1RAPL2	Interleukin 1 Receptor Accessory Protein Like 2	Protein Coding	38	GC0XP104566	1.47282	https://www.genecards.org/cgi-bin/carddisp.pl?gene=IL1RAPL2
ITGB8	Integrin Subunit Beta 8	Protein Coding	41	GC07P020329	1.47052	https://www.genecards.org/cgi-bin/carddisp.pl?gene=ITGB8
MAPK9	Mitogen-Activated Protein Kinase 9	Protein Coding	47	GC05M180246	1.47015	https://www.genecards.org/cgi-bin/carddisp.pl?gene=MAPK9
RHOD	Ras Homolog Family Member D	Protein Coding	37	GC11P069262	1.47015	https://www.genecards.org/cgi-bin/carddisp.pl?gene=RHOD
RHOC	Ras Homolog Family Member C	Protein Coding	41	GC01M112701	1.46893	https://www.genecards.org/cgi-bin/carddisp.pl?gene=RHOC
B2M	Beta-2-Microglobulin	Protein Coding	48	GC15P044711	1.46852	https://www.genecards.org/cgi-bin/carddisp.pl?gene=B2M
PKNOX1	PBX/Knotted 1 Homeobox 1	Protein Coding	40	GC21P042974	1.46763	https://www.genecards.org/cgi-bin/carddisp.pl?gene=PKNOX1
CCDC134	Coiled-Coil Domain Containing 134	Protein Coding	36	GC22P041800	1.46763	https://www.genecards.org/cgi-bin/carddisp.pl?gene=CCDC134
FOXJ2	Forkhead Box J2	Protein Coding	34	GC12P008032	1.46763	https://www.genecards.org/cgi-bin/carddisp.pl?gene=FOXJ2
ADTRP	Androgen Dependent TFPI Regulating Protein	Protein Coding	28	GC06M011712	1.46763	https://www.genecards.org/cgi-bin/carddisp.pl?gene=ADTRP
TLR2	Toll Like Receptor 2	Protein Coding	50	GC04P153684	1.4666	https://www.genecards.org/cgi-bin/carddisp.pl?gene=TLR2
GLI1	GLI Family Zinc Finger 1	Protein Coding	46	GC12P057460	1.46254	https://www.genecards.org/cgi-bin/carddisp.pl?gene=GLI1
ANXA1	Annexin A1	Protein Coding	48	GC09P073151	1.4606	https://www.genecards.org/cgi-bin/carddisp.pl?gene=ANXA1
BTG1	BTG Anti-Proliferation Factor 1	Protein Coding	41	GC12M092140	1.4606	https://www.genecards.org/cgi-bin/carddisp.pl?gene=BTG1
FKBPL	FKBP Prolyl Isomerase Like	Protein Coding	36	GC06M061328	1.4606	https://www.genecards.org/cgi-bin/carddisp.pl?gene=FKBPL
ATP2B4	ATPase Plasma Membrane Ca2+ Transporting 4	Protein Coding	44	GC01P203626	1.45865	https://www.genecards.org/cgi-bin/carddisp.pl?gene=ATP2B4
SDC2	Syndecan 2	Protein Coding	44	GC08P096495	1.45556	https://www.genecards.org/cgi-bin/carddisp.pl?gene=SDC2
EPHA3	EPH Receptor A3	Protein Coding	45	GC03P089077	1.45525	https://www.genecards.org/cgi-bin/carddisp.pl?gene=EPHA3
MMP8	Matrix Metallopeptidase 8	Protein Coding	48	GC11M102617	1.45362	https://www.genecards.org/cgi-bin/carddisp.pl?gene=MMP8
BMP7	Bone Morphogenetic Protein 7	Protein Coding	45	GC20M057168	1.44811	https://www.genecards.org/cgi-bin/carddisp.pl?gene=BMP7
ADAM17	ADAM Metallopeptidase Domain 17	Protein Coding	50	GC02M009488	1.44632	https://www.genecards.org/cgi-bin/carddisp.pl?gene=ADAM17
HEY1	Hes Related Family BHLH Transcription Factor With YRPW Motif 1	Protein Coding	42	GC08M079764	1.44283	https://www.genecards.org/cgi-bin/carddisp.pl?gene=HEY1
DPP4	Dipeptidyl Peptidase 4	Protein Coding	49	GC02M161992	1.44202	https://www.genecards.org/cgi-bin/carddisp.pl?gene=DPP4
BACH1	BTB Domain And CNC Homolog 1	Protein Coding	40	GC21P029194	1.44202	https://www.genecards.org/cgi-bin/carddisp.pl?gene=BACH1
CHUK	Component Of Inhibitor Of Nuclear Factor Kappa B Kinase Complex	Protein Coding	50	GC10M100188	1.4412	https://www.genecards.org/cgi-bin/carddisp.pl?gene=CHUK
APP	Amyloid Beta Precursor Protein	Protein Coding	50	GC21M025880	1.43891	https://www.genecards.org/cgi-bin/carddisp.pl?gene=APP
UGT1A1	UDP Glucuronosyltransferase Family 1 Member A1	Protein Coding	49	GC02P233760	1.43403	https://www.genecards.org/cgi-bin/carddisp.pl?gene=UGT1A1
GJA1	Gap Junction Protein Alpha 1	Protein Coding	49	GC06P121436	1.4326	https://www.genecards.org/cgi-bin/carddisp.pl?gene=GJA1
SEMA3B	Semaphorin 3B	Protein Coding	39	GC03P050267	1.43136	https://www.genecards.org/cgi-bin/carddisp.pl?gene=SEMA3B
KRT18	Keratin 18	Protein Coding	48	GC12P052948	1.42477	https://www.genecards.org/cgi-bin/carddisp.pl?gene=KRT18
ELANE	Elastase, Neutrophil Expressed	Protein Coding	48	GC19P002165	1.42187	https://www.genecards.org/cgi-bin/carddisp.pl?gene=ELANE
YBX1	Y-Box Binding Protein 1	Protein Coding	38	GC01P042682	1.42187	https://www.genecards.org/cgi-bin/carddisp.pl?gene=YBX1
DICER1	Dicer 1, Ribonuclease III	Protein Coding	47	GC14M095086	1.42042	https://www.genecards.org/cgi-bin/carddisp.pl?gene=DICER1
STIM1	Stromal Interaction Molecule 1	Protein Coding	48	GC11P003855	1.41742	https://www.genecards.org/cgi-bin/carddisp.pl?gene=STIM1
ATP7A	ATPase Copper Transporting Alpha	Protein Coding	46	GC0XP077979	1.41425	https://www.genecards.org/cgi-bin/carddisp.pl?gene=ATP7A
WARS2	Tryptophanyl TRNA Synthetase 2, Mitochondrial	Protein Coding	44	GC01M119031	1.41405	https://www.genecards.org/cgi-bin/carddisp.pl?gene=WARS2
CDK6	Cyclin Dependent Kinase 6	Protein Coding	52	GC07M092604	1.41128	https://www.genecards.org/cgi-bin/carddisp.pl?gene=CDK6
FBLN1	Fibulin 1	Protein Coding	45	GC22P045502	1.41079	https://www.genecards.org/cgi-bin/carddisp.pl?gene=FBLN1
SULF1	Sulfatase 1	Protein Coding	42	GC08P069466	1.40574	https://www.genecards.org/cgi-bin/carddisp.pl?gene=SULF1
GPNMB	Glycoprotein Nmb	Protein Coding	44	GC07P023238	1.40553	https://www.genecards.org/cgi-bin/carddisp.pl?gene=GPNMB
EFNA3	Ephrin A3	Protein Coding	44	GC01P155078	1.40553	https://www.genecards.org/cgi-bin/carddisp.pl?gene=EFNA3
SFRP1	Secreted Frizzled Related Protein 1	Protein Coding	43	GC08M041262	1.40553	https://www.genecards.org/cgi-bin/carddisp.pl?gene=SFRP1
CREB3L1	CAMP Responsive Element Binding Protein 3 Like 1	Protein Coding	41	GC11P046414	1.40553	https://www.genecards.org/cgi-bin/carddisp.pl?gene=CREB3L1
NR3C1	Nuclear Receptor Subfamily 3 Group C Member 1	Protein Coding	49	GC05M143277	1.40087	https://www.genecards.org/cgi-bin/carddisp.pl?gene=NR3C1
KLF5	Kruppel Like Factor 5	Protein Coding	44	GC13P073054	1.4004	https://www.genecards.org/cgi-bin/carddisp.pl?gene=KLF5
NGFR	Nerve Growth Factor Receptor	Protein Coding	45	GC17P049495	1.39551	https://www.genecards.org/cgi-bin/carddisp.pl?gene=NGFR
SPRY2	Sprouty RTK Signaling Antagonist 2	Protein Coding	45	GC13M080335	1.39551	https://www.genecards.org/cgi-bin/carddisp.pl?gene=SPRY2
PRKAA2	Protein Kinase AMP-Activated Catalytic Subunit Alpha 2	Protein Coding	50	GC01P056645	1.39216	https://www.genecards.org/cgi-bin/carddisp.pl?gene=PRKAA2
AMOTL1	Angiomotin Like 1	Protein Coding	37	GC11P094686	1.39191	https://www.genecards.org/cgi-bin/carddisp.pl?gene=AMOTL1
SRPK1	SRSF Protein Kinase 1	Protein Coding	45	GC06M061442	1.38892	https://www.genecards.org/cgi-bin/carddisp.pl?gene=SRPK1
FBLN5	Fibulin 5	Protein Coding	46	GC14M091869	1.38551	https://www.genecards.org/cgi-bin/carddisp.pl?gene=FBLN5
APOH	Apolipoprotein H	Protein Coding	44	GC17M066212	1.38502	https://www.genecards.org/cgi-bin/carddisp.pl?gene=APOH
GSK3B	Glycogen Synthase Kinase 3 Beta	Protein Coding	48	GC03M119821	1.38461	https://www.genecards.org/cgi-bin/carddisp.pl?gene=GSK3B
ACE2	Angiotensin Converting Enzyme 2	Protein Coding	48	GC0XM015494	1.38315	https://www.genecards.org/cgi-bin/carddisp.pl?gene=ACE2
TTR	Transthyretin	Protein Coding	48	GC18P031557	1.38153	https://www.genecards.org/cgi-bin/carddisp.pl?gene=TTR
HMGCR	3-Hydroxy-3-Methylglutaryl-CoA Reductase	Protein Coding	45	GC05P075336	1.38061	https://www.genecards.org/cgi-bin/carddisp.pl?gene=HMGCR
STUB1	STIP1 Homology And U-Box Containing Protein 1	Protein Coding	44	GC16P009834	1.38005	https://www.genecards.org/cgi-bin/carddisp.pl?gene=STUB1
TLR3	Toll Like Receptor 3	Protein Coding	50	GC04P186059	1.38002	https://www.genecards.org/cgi-bin/carddisp.pl?gene=TLR3
HHEX	Hematopoietically Expressed Homeobox	Protein Coding	41	GC10P092689	1.38002	https://www.genecards.org/cgi-bin/carddisp.pl?gene=HHEX
MMP10	Matrix Metallopeptidase 10	Protein Coding	46	GC11M102770	1.37423	https://www.genecards.org/cgi-bin/carddisp.pl?gene=MMP10
NTRK2	Neurotrophic Receptor Tyrosine Kinase 2	Protein Coding	52	GC09P084668	1.37197	https://www.genecards.org/cgi-bin/carddisp.pl?gene=NTRK2
CXCR1	C-X-C Motif Chemokine Receptor 1	Protein Coding	42	GC02M218162	1.37146	https://www.genecards.org/cgi-bin/carddisp.pl?gene=CXCR1
PROCR	Protein C Receptor	Protein Coding	41	GC20P035337	1.36908	https://www.genecards.org/cgi-bin/carddisp.pl?gene=PROCR
GLUL	Glutamate-Ammonia Ligase	Protein Coding	48	GC01M182378	1.36594	https://www.genecards.org/cgi-bin/carddisp.pl?gene=GLUL
TLR9	Toll Like Receptor 9	Protein Coding	45	GC03M052222	1.36533	https://www.genecards.org/cgi-bin/carddisp.pl?gene=TLR9
CD24	CD24 Molecule	Protein Coding	34	GC06M106969	1.36533	https://www.genecards.org/cgi-bin/carddisp.pl?gene=CD24
TAC1	Tachykinin Precursor 1	Protein Coding	42	GC07P097731	1.36513	https://www.genecards.org/cgi-bin/carddisp.pl?gene=TAC1
ACTC1	Actin Alpha Cardiac Muscle 1	Protein Coding	42	GC15M034790	1.36143	https://www.genecards.org/cgi-bin/carddisp.pl?gene=ACTC1
FSTL1	Follistatin Like 1	Protein Coding	42	GC03M120392	1.36082	https://www.genecards.org/cgi-bin/carddisp.pl?gene=FSTL1
OPTC	Opticin	Protein Coding	40	GC01P203494	1.36082	https://www.genecards.org/cgi-bin/carddisp.pl?gene=OPTC
CASP9	Caspase 9	Protein Coding	46	GC01M015491	1.35736	https://www.genecards.org/cgi-bin/carddisp.pl?gene=CASP9
APEX1	Apurinic/Apyrimidinic Endodeoxyribonuclease 1	Protein Coding	44	GC14P020455	1.35298	https://www.genecards.org/cgi-bin/carddisp.pl?gene=APEX1
PTPN6	Protein Tyrosine Phosphatase Non-Receptor Type 6	Protein Coding	48	GC12P018571	1.34898	https://www.genecards.org/cgi-bin/carddisp.pl?gene=PTPN6
PML	PML Nuclear Body Scaffold	Protein Coding	45	GC15P073994	1.34619	https://www.genecards.org/cgi-bin/carddisp.pl?gene=PML
IQGAP1	IQ Motif Containing GTPase Activating Protein 1	Protein Coding	42	GC15P090388	1.34459	https://www.genecards.org/cgi-bin/carddisp.pl?gene=IQGAP1
GPR4	G Protein-Coupled Receptor 4	Protein Coding	39	GC19M045589	1.34425	https://www.genecards.org/cgi-bin/carddisp.pl?gene=GPR4
SMAD3	SMAD Family Member 3	Protein Coding	49	GC15P067063	1.34301	https://www.genecards.org/cgi-bin/carddisp.pl?gene=SMAD3
BECN1	Beclin 1	Protein Coding	44	GC17M042810	1.34066	https://www.genecards.org/cgi-bin/carddisp.pl?gene=BECN1
NUDT6	Nudix Hydrolase 6	Protein Coding	38	GC04M122888	1.34066	https://www.genecards.org/cgi-bin/carddisp.pl?gene=NUDT6
ADAM15	ADAM Metallopeptidase Domain 15	Protein Coding	41	GC01P155050	1.33627	https://www.genecards.org/cgi-bin/carddisp.pl?gene=ADAM15
CXCL2	C-X-C Motif Chemokine Ligand 2	Protein Coding	39	GC04M074097	1.33546	https://www.genecards.org/cgi-bin/carddisp.pl?gene=CXCL2
TXN	Thioredoxin	Protein Coding	45	GC09M110243	1.33056	https://www.genecards.org/cgi-bin/carddisp.pl?gene=TXN
CCBE1	Collagen And Calcium Binding EGF Domains 1	Protein Coding	41	GC18M059430	1.32875	https://www.genecards.org/cgi-bin/carddisp.pl?gene=CCBE1
FBXW7	F-Box And WD Repeat Domain Containing 7	Protein Coding	44	GC04M152321	1.32603	https://www.genecards.org/cgi-bin/carddisp.pl?gene=FBXW7
HK2	Hexokinase 2	Protein Coding	46	GC02P074833	1.32516	https://www.genecards.org/cgi-bin/carddisp.pl?gene=HK2
TEAD4	TEA Domain Transcription Factor 4	Protein Coding	41	GC12P002959	1.31995	https://www.genecards.org/cgi-bin/carddisp.pl?gene=TEAD4
LAMB1	Laminin Subunit Beta 1	Protein Coding	49	GC07M107923	1.31571	https://www.genecards.org/cgi-bin/carddisp.pl?gene=LAMB1
COL7A1	Collagen Type VII Alpha 1 Chain	Protein Coding	44	GC03M048564	1.31531	https://www.genecards.org/cgi-bin/carddisp.pl?gene=COL7A1
LIF	LIF Interleukin 6 Family Cytokine	Protein Coding	41	GC22M030240	1.31458	https://www.genecards.org/cgi-bin/carddisp.pl?gene=LIF
NRG1	Neuregulin 1	Protein Coding	46	GC08P031639	1.30702	https://www.genecards.org/cgi-bin/carddisp.pl?gene=NRG1
ADAM12	ADAM Metallopeptidase Domain 12	Protein Coding	46	GC10M126012	1.30448	https://www.genecards.org/cgi-bin/carddisp.pl?gene=ADAM12
IL37	Interleukin 37	Protein Coding	37	GC02P120918	1.30442	https://www.genecards.org/cgi-bin/carddisp.pl?gene=IL37
TRAF2	TNF Receptor Associated Factor 2	Protein Coding	44	GC09P136881	1.30383	https://www.genecards.org/cgi-bin/carddisp.pl?gene=TRAF2
FIBP	FGF1 Intracellular Binding Protein	Protein Coding	41	GC11M084711	1.30383	https://www.genecards.org/cgi-bin/carddisp.pl?gene=FIBP
PLXDC2	Plexin Domain Containing 2	Protein Coding	38	GC10P019769	1.30356	https://www.genecards.org/cgi-bin/carddisp.pl?gene=PLXDC2
SPRED1	Sprouty Related EVH1 Domain Containing 1	Protein Coding	41	GC15P038252	1.29757	https://www.genecards.org/cgi-bin/carddisp.pl?gene=SPRED1
CCR1	C-C Motif Chemokine Receptor 1	Protein Coding	45	GC03M046218	1.29552	https://www.genecards.org/cgi-bin/carddisp.pl?gene=CCR1
PRKAA1	Protein Kinase AMP-Activated Catalytic Subunit Alpha 1	Protein Coding	46	GC05M040759	1.29344	https://www.genecards.org/cgi-bin/carddisp.pl?gene=PRKAA1
MAP3K5	Mitogen-Activated Protein Kinase Kinase Kinase 5	Protein Coding	46	GC06M136557	1.29302	https://www.genecards.org/cgi-bin/carddisp.pl?gene=MAP3K5
LCN2	Lipocalin 2	Protein Coding	43	GC09P128149	1.29151	https://www.genecards.org/cgi-bin/carddisp.pl?gene=LCN2
RUNX3	RUNX Family Transcription Factor 3	Protein Coding	43	GC01M024899	1.29045	https://www.genecards.org/cgi-bin/carddisp.pl?gene=RUNX3
ADORA2B	Adenosine A2b Receptor	Protein Coding	46	GC17P015927	1.28703	https://www.genecards.org/cgi-bin/carddisp.pl?gene=ADORA2B
IL33	Interleukin 33	Protein Coding	38	GC09P006350	1.28703	https://www.genecards.org/cgi-bin/carddisp.pl?gene=IL33
ELN	Elastin	Protein Coding	44	GC07P074027	1.28119	https://www.genecards.org/cgi-bin/carddisp.pl?gene=ELN
S100A1	S100 Calcium Binding Protein A1	Protein Coding	40	GC01P153627	1.2808	https://www.genecards.org/cgi-bin/carddisp.pl?gene=S100A1
LAMA2	Laminin Subunit Alpha 2	Protein Coding	44	GC06P128863	1.27909	https://www.genecards.org/cgi-bin/carddisp.pl?gene=LAMA2
RACK1	Receptor For Activated C Kinase 1	Protein Coding	36	GC05M181618	1.27834	https://www.genecards.org/cgi-bin/carddisp.pl?gene=RACK1
EPHA4	EPH Receptor A4	Protein Coding	49	GC02M221418	1.27665	https://www.genecards.org/cgi-bin/carddisp.pl?gene=EPHA4
TFAP2A	Transcription Factor AP-2 Alpha	Protein Coding	47	GC06M010393	1.27572	https://www.genecards.org/cgi-bin/carddisp.pl?gene=TFAP2A
CDH2	Cadherin 2	Protein Coding	52	GC18M027950	1.26949	https://www.genecards.org/cgi-bin/carddisp.pl?gene=CDH2
PIM1	Pim-1 Proto-Oncogene, Serine/Threonine Kinase	Protein Coding	48	GC06P077019	1.26944	https://www.genecards.org/cgi-bin/carddisp.pl?gene=PIM1
THPO	Thrombopoietin	Protein Coding	42	GC03M184371	1.26356	https://www.genecards.org/cgi-bin/carddisp.pl?gene=THPO
ADAM9	ADAM Metallopeptidase Domain 9	Protein Coding	49	GC08P038996	1.26193	https://www.genecards.org/cgi-bin/carddisp.pl?gene=ADAM9
CRIM1	Cysteine Rich Transmembrane BMP Regulator 1	Protein Coding	40	GC02P036355	1.26193	https://www.genecards.org/cgi-bin/carddisp.pl?gene=CRIM1
FILIP1L	Filamin A Interacting Protein 1 Like	Protein Coding	34	GC03M099830	1.26193	https://www.genecards.org/cgi-bin/carddisp.pl?gene=FILIP1L
LAMA5	Laminin Subunit Alpha 5	Protein Coding	44	GC20M062307	1.26165	https://www.genecards.org/cgi-bin/carddisp.pl?gene=LAMA5
CAPN2	Calpain 2	Protein Coding	46	GC01P223701	1.26031	https://www.genecards.org/cgi-bin/carddisp.pl?gene=CAPN2
ING1	Inhibitor Of Growth Family Member 1	Protein Coding	42	GC13P110712	1.26031	https://www.genecards.org/cgi-bin/carddisp.pl?gene=ING1
CCL24	C-C Motif Chemokine Ligand 24	Protein Coding	36	GC07M076562	1.25989	https://www.genecards.org/cgi-bin/carddisp.pl?gene=CCL24
TBXAS1	Thromboxane A Synthase 1	Protein Coding	50	GC07P139777	1.25978	https://www.genecards.org/cgi-bin/carddisp.pl?gene=TBXAS1
TSHR	Thyroid Stimulating Hormone Receptor	Protein Coding	46	GC14P080954	1.25978	https://www.genecards.org/cgi-bin/carddisp.pl?gene=TSHR
ADORA3	Adenosine A3 Receptor	Protein Coding	45	GC01M111499	1.25978	https://www.genecards.org/cgi-bin/carddisp.pl?gene=ADORA3
MUC1	Mucin 1, Cell Surface Associated	Protein Coding	48	GC01M155185	1.25859	https://www.genecards.org/cgi-bin/carddisp.pl?gene=MUC1
ETS2	ETS Proto-Oncogene 2, Transcription Factor	Protein Coding	41	GC21P038805	1.25859	https://www.genecards.org/cgi-bin/carddisp.pl?gene=ETS2
RNH1	Ribonuclease/Angiogenin Inhibitor 1	Protein Coding	36	GC11M002648	1.25753	https://www.genecards.org/cgi-bin/carddisp.pl?gene=RNH1
ERAP1	Endoplasmic Reticulum Aminopeptidase 1	Protein Coding	45	GC05M096760	1.25594	https://www.genecards.org/cgi-bin/carddisp.pl?gene=ERAP1
NCAM1	Neural Cell Adhesion Molecule 1	Protein Coding	46	GC11P112961	1.25571	https://www.genecards.org/cgi-bin/carddisp.pl?gene=NCAM1
NRCAM	Neuronal Cell Adhesion Molecule	Protein Coding	42	GC07M108147	1.25569	https://www.genecards.org/cgi-bin/carddisp.pl?gene=NRCAM
CLDN5	Claudin 5	Protein Coding	41	GC22M019523	1.25569	https://www.genecards.org/cgi-bin/carddisp.pl?gene=CLDN5
BDKRB2	Bradykinin Receptor B2	Protein Coding	44	GC14P096205	1.25268	https://www.genecards.org/cgi-bin/carddisp.pl?gene=BDKRB2
HPSE2	Heparanase 2 (Inactive)	Protein Coding	41	GC10M098457	1.24866	https://www.genecards.org/cgi-bin/carddisp.pl?gene=HPSE2
FGF9	Fibroblast Growth Factor 9	Protein Coding	43	GC13P021671	1.24458	https://www.genecards.org/cgi-bin/carddisp.pl?gene=FGF9
ADM2	Adrenomedullin 2	Protein Coding	35	GC22P050481	1.24344	https://www.genecards.org/cgi-bin/carddisp.pl?gene=ADM2
GATA6	GATA Binding Protein 6	Protein Coding	46	GC18P022169	1.24186	https://www.genecards.org/cgi-bin/carddisp.pl?gene=GATA6
HOXB13	Homeobox B13	Protein Coding	42	GC17M048725	1.24186	https://www.genecards.org/cgi-bin/carddisp.pl?gene=HOXB13
RLN2	Relaxin 2	Protein Coding	36	GC09M005306	1.24186	https://www.genecards.org/cgi-bin/carddisp.pl?gene=RLN2
SLC2A3	Solute Carrier Family 2 Member 3	Protein Coding	47	GC12M007919	1.2418	https://www.genecards.org/cgi-bin/carddisp.pl?gene=SLC2A3
CASP7	Caspase 7	Protein Coding	48	GC10P113679	1.24131	https://www.genecards.org/cgi-bin/carddisp.pl?gene=CASP7
SDC4	Syndecan 4	Protein Coding	43	GC20M045325	1.24131	https://www.genecards.org/cgi-bin/carddisp.pl?gene=SDC4
PTGER2	Prostaglandin E Receptor 2	Protein Coding	48	GC14P052314	1.23822	https://www.genecards.org/cgi-bin/carddisp.pl?gene=PTGER2
CD38	CD38 Molecule	Protein Coding	45	GC04P017266	1.23717	https://www.genecards.org/cgi-bin/carddisp.pl?gene=CD38
S100A13	S100 Calcium Binding Protein A13	Protein Coding	36	GC01M153618	1.23509	https://www.genecards.org/cgi-bin/carddisp.pl?gene=S100A13
NOL7	Nucleolar Protein 7	Protein Coding	34	GC06P013615	1.23484	https://www.genecards.org/cgi-bin/carddisp.pl?gene=NOL7
PKD2	Polycystin 2, Transient Receptor Potential Cation Channel	Protein Coding	46	GC04P088007	1.23287	https://www.genecards.org/cgi-bin/carddisp.pl?gene=PKD2
SHARPIN	SHANK Associated RH Domain Interactor	Protein Coding	40	GC08M144098	1.22892	https://www.genecards.org/cgi-bin/carddisp.pl?gene=SHARPIN
IL3	Interleukin 3	Protein Coding	42	GC05P132060	1.22598	https://www.genecards.org/cgi-bin/carddisp.pl?gene=IL3
XIAP	X-Linked Inhibitor Of Apoptosis	Protein Coding	47	GC0XP123859	1.22408	https://www.genecards.org/cgi-bin/carddisp.pl?gene=XIAP
TFPI2	Tissue Factor Pathway Inhibitor 2	Protein Coding	42	GC07M093885	1.22374	https://www.genecards.org/cgi-bin/carddisp.pl?gene=TFPI2
IL12B	Interleukin 12B	Protein Coding	43	GC05M159314	1.22298	https://www.genecards.org/cgi-bin/carddisp.pl?gene=IL12B
EIF2AK3	Eukaryotic Translation Initiation Factor 2 Alpha Kinase 3	Protein Coding	48	GC02M088556	1.22118	https://www.genecards.org/cgi-bin/carddisp.pl?gene=EIF2AK3
CCN6	Cellular Communication Network Factor 6	Protein Coding	33	GC06P112053	1.22118	https://www.genecards.org/cgi-bin/carddisp.pl?gene=CCN6
MERTK	MER Proto-Oncogene, Tyrosine Kinase	Protein Coding	50	GC02P111898	1.22116	https://www.genecards.org/cgi-bin/carddisp.pl?gene=MERTK
CD163	CD163 Molecule	Protein Coding	43	GC12M007646	1.22116	https://www.genecards.org/cgi-bin/carddisp.pl?gene=CD163
MELTF	Melanotransferrin	Protein Coding	34	GC03M196980	1.22116	https://www.genecards.org/cgi-bin/carddisp.pl?gene=MELTF
RAPGEF2	Rap Guanine Nucleotide Exchange Factor 2	Protein Coding	40	GC04P159106	1.21811	https://www.genecards.org/cgi-bin/carddisp.pl?gene=RAPGEF2
IDH1	Isocitrate Dehydrogenase (NADP(+)) 1	Protein Coding	51	GC02M208236	1.21501	https://www.genecards.org/cgi-bin/carddisp.pl?gene=IDH1
CCNB1	Cyclin B1	Protein Coding	45	GC05P069167	1.21287	https://www.genecards.org/cgi-bin/carddisp.pl?gene=CCNB1
GATA4	GATA Binding Protein 4	Protein Coding	48	GC08P011676	1.21132	https://www.genecards.org/cgi-bin/carddisp.pl?gene=GATA4
EGR3	Early Growth Response 3	Protein Coding	40	GC08M022687	1.21132	https://www.genecards.org/cgi-bin/carddisp.pl?gene=EGR3
PROM1	Prominin 1	Protein Coding	45	GC04M015965	1.21113	https://www.genecards.org/cgi-bin/carddisp.pl?gene=PROM1
F10	Coagulation Factor X	Protein Coding	49	GC13P113122	1.21057	https://www.genecards.org/cgi-bin/carddisp.pl?gene=F10
PSEN1	Presenilin 1	Protein Coding	51	GC14P073136	1.2099	https://www.genecards.org/cgi-bin/carddisp.pl?gene=PSEN1
METAP1	Methionyl Aminopeptidase 1	Protein Coding	41	GC04P098995	1.20903	https://www.genecards.org/cgi-bin/carddisp.pl?gene=METAP1
PITRM1	Pitrilysin Metallopeptidase 1	Protein Coding	40	GC10M003138	1.20903	https://www.genecards.org/cgi-bin/carddisp.pl?gene=PITRM1
PTGER4	Prostaglandin E Receptor 4	Protein Coding	45	GC05P040679	1.20878	https://www.genecards.org/cgi-bin/carddisp.pl?gene=PTGER4
BIRC3	Baculoviral IAP Repeat Containing 3	Protein Coding	45	GC11P102317	1.20706	https://www.genecards.org/cgi-bin/carddisp.pl?gene=BIRC3
BIRC2	Baculoviral IAP Repeat Containing 2	Protein Coding	44	GC11P102347	1.20706	https://www.genecards.org/cgi-bin/carddisp.pl?gene=BIRC2
EFNB3	Ephrin B3	Protein Coding	42	GC17P010617	1.20605	https://www.genecards.org/cgi-bin/carddisp.pl?gene=EFNB3
SSTR2	Somatostatin Receptor 2	Protein Coding	47	GC17P073165	1.20545	https://www.genecards.org/cgi-bin/carddisp.pl?gene=SSTR2
ETV6	ETS Variant Transcription Factor 6	Protein Coding	46	GC12P011649	1.20361	https://www.genecards.org/cgi-bin/carddisp.pl?gene=ETV6
FLNA	Filamin A	Protein Coding	48	GC0XM154348	1.20316	https://www.genecards.org/cgi-bin/carddisp.pl?gene=FLNA
TMSB4X	Thymosin Beta 4 X-Linked	Protein Coding	40	GC0XP012975	1.19979	https://www.genecards.org/cgi-bin/carddisp.pl?gene=TMSB4X
ESRRA	Estrogen Related Receptor Alpha	Protein Coding	48	GC11P064305	1.1996	https://www.genecards.org/cgi-bin/carddisp.pl?gene=ESRRA
F8	Coagulation Factor VIII	Protein Coding	46	GC0XM154835	1.1996	https://www.genecards.org/cgi-bin/carddisp.pl?gene=F8
HMMR	Hyaluronan Mediated Motility Receptor	Protein Coding	42	GC05P163480	1.1996	https://www.genecards.org/cgi-bin/carddisp.pl?gene=HMMR
NR1H2	Nuclear Receptor Subfamily 1 Group H Member 2	Protein Coding	46	GC19P050329	1.19608	https://www.genecards.org/cgi-bin/carddisp.pl?gene=NR1H2
CHGA	Chromogranin A	Protein Coding	44	GC14P092929	1.19508	https://www.genecards.org/cgi-bin/carddisp.pl?gene=CHGA
APOA1	Apolipoprotein A1	Protein Coding	48	GC11M116835	1.19326	https://www.genecards.org/cgi-bin/carddisp.pl?gene=APOA1
SERPINH1	Serpin Family H Member 1	Protein Coding	45	GC11P075562	1.19272	https://www.genecards.org/cgi-bin/carddisp.pl?gene=SERPINH1
FABP4	Fatty Acid Binding Protein 4	Protein Coding	43	GC08M081478	1.19272	https://www.genecards.org/cgi-bin/carddisp.pl?gene=FABP4
CHRDL2	Chordin Like 2	Protein Coding	38	GC11M074696	1.1883	https://www.genecards.org/cgi-bin/carddisp.pl?gene=CHRDL2
ALKBH8	AlkB Homolog 8, TRNA Methyltransferase	Protein Coding	37	GC11M107502	1.1883	https://www.genecards.org/cgi-bin/carddisp.pl?gene=ALKBH8
GDF15	Growth Differentiation Factor 15	Protein Coding	42	GC19P050952	1.18764	https://www.genecards.org/cgi-bin/carddisp.pl?gene=GDF15
SPHK2	Sphingosine Kinase 2	Protein Coding	43	GC19P048619	1.1871	https://www.genecards.org/cgi-bin/carddisp.pl?gene=SPHK2
PLA2G3	Phospholipase A2 Group III	Protein Coding	38	GC22M035289	1.1871	https://www.genecards.org/cgi-bin/carddisp.pl?gene=PLA2G3
RETN	Resistin	Protein Coding	42	GC19P007669	1.18528	https://www.genecards.org/cgi-bin/carddisp.pl?gene=RETN
CD82	CD82 Molecule	Protein Coding	42	GC11P044586	1.18528	https://www.genecards.org/cgi-bin/carddisp.pl?gene=CD82
NDRG3	NDRG Family Member 3	Protein Coding	37	GC20M036651	1.18445	https://www.genecards.org/cgi-bin/carddisp.pl?gene=NDRG3
CHRNA7	Cholinergic Receptor Nicotinic Alpha 7 Subunit	Protein Coding	45	GC15P031923	1.18416	https://www.genecards.org/cgi-bin/carddisp.pl?gene=CHRNA7
VLDLR	Very Low Density Lipoprotein Receptor	Protein Coding	49	GC09P002611	1.18306	https://www.genecards.org/cgi-bin/carddisp.pl?gene=VLDLR
ITGA1	Integrin Subunit Alpha 1	Protein Coding	43	GC05P052788	1.18213	https://www.genecards.org/cgi-bin/carddisp.pl?gene=ITGA1
CRYAA	Crystallin Alpha A	Protein Coding	45	GC21P043169	1.18052	https://www.genecards.org/cgi-bin/carddisp.pl?gene=CRYAA
IGFBP2	Insulin Like Growth Factor Binding Protein 2	Protein Coding	43	GC02P216632	1.1795	https://www.genecards.org/cgi-bin/carddisp.pl?gene=IGFBP2
CYBA	Cytochrome B-245 Alpha Chain	Protein Coding	47	GC16M088643	1.17714	https://www.genecards.org/cgi-bin/carddisp.pl?gene=CYBA
RB1	RB Transcriptional Corepressor 1	Protein Coding	46	GC13P048303	1.17714	https://www.genecards.org/cgi-bin/carddisp.pl?gene=RB1
HOXD3	Homeobox D3	Protein Coding	37	GC02P176136	1.17714	https://www.genecards.org/cgi-bin/carddisp.pl?gene=HOXD3
PROS1	Protein S	Protein Coding	48	GC03M093873	1.17632	https://www.genecards.org/cgi-bin/carddisp.pl?gene=PROS1
TF	Transferrin	Protein Coding	49	GC03P133805	1.17623	https://www.genecards.org/cgi-bin/carddisp.pl?gene=TF
CCR4	C-C Motif Chemokine Receptor 4	Protein Coding	44	GC03P032951	1.16808	https://www.genecards.org/cgi-bin/carddisp.pl?gene=CCR4
ADAMTSL4	ADAMTS Like 4	Protein Coding	39	GC01P150549	1.16808	https://www.genecards.org/cgi-bin/carddisp.pl?gene=ADAMTSL4
ADGRA3	Adhesion G Protein-Coupled Receptor A3	Protein Coding	36	GC04M022345	1.16808	https://www.genecards.org/cgi-bin/carddisp.pl?gene=ADGRA3
NPY	Neuropeptide Y	Protein Coding	45	GC07P024290	1.16772	https://www.genecards.org/cgi-bin/carddisp.pl?gene=NPY
DNMT3A	DNA Methyltransferase 3 Alpha	Protein Coding	50	GC02M025228	1.16708	https://www.genecards.org/cgi-bin/carddisp.pl?gene=DNMT3A
RGCC	Regulator Of Cell Cycle	Protein Coding	35	GC13P041457	1.16322	https://www.genecards.org/cgi-bin/carddisp.pl?gene=RGCC
SGK1	Serum/Glucocorticoid Regulated Kinase 1	Protein Coding	48	GC06M134169	1.16269	https://www.genecards.org/cgi-bin/carddisp.pl?gene=SGK1
JAM2	Junctional Adhesion Molecule 2	Protein Coding	41	GC21P025639	1.16269	https://www.genecards.org/cgi-bin/carddisp.pl?gene=JAM2
ARHGEF4	Rho Guanine Nucleotide Exchange Factor 4	Protein Coding	41	GC02P130836	1.16269	https://www.genecards.org/cgi-bin/carddisp.pl?gene=ARHGEF4
KLK14	Kallikrein Related Peptidase 14	Protein Coding	38	GC19M051077	1.16269	https://www.genecards.org/cgi-bin/carddisp.pl?gene=KLK14
INSR	Insulin Receptor	Protein Coding	52	GC19M007112	1.16034	https://www.genecards.org/cgi-bin/carddisp.pl?gene=INSR
PIK3R2	Phosphoinositide-3-Kinase Regulatory Subunit 2	Protein Coding	48	GC19P018153	1.16034	https://www.genecards.org/cgi-bin/carddisp.pl?gene=PIK3R2
NDRG2	NDRG Family Member 2	Protein Coding	38	GC14M021016	1.15884	https://www.genecards.org/cgi-bin/carddisp.pl?gene=NDRG2
CTNND1	Catenin Delta 1	Protein Coding	45	GC11P058081	1.154	https://www.genecards.org/cgi-bin/carddisp.pl?gene=CTNND1
RBPJ	Recombination Signal Binding Protein For Immunoglobulin Kappa J Region	Protein Coding	46	GC04P026165	1.15342	https://www.genecards.org/cgi-bin/carddisp.pl?gene=RBPJ
ATP5IF1	ATP Synthase Inhibitory Factor Subunit 1	Protein Coding	30	GC01P028237	1.15342	https://www.genecards.org/cgi-bin/carddisp.pl?gene=ATP5IF1
WNT2	Wnt Family Member 2	Protein Coding	43	GC07M117297	1.15254	https://www.genecards.org/cgi-bin/carddisp.pl?gene=WNT2
SLC17A5	Solute Carrier Family 17 Member 5	Protein Coding	43	GC06M073593	1.15159	https://www.genecards.org/cgi-bin/carddisp.pl?gene=SLC17A5
NRAS	NRAS Proto-Oncogene, GTPase	Protein Coding	48	GC01M114704	1.14788	https://www.genecards.org/cgi-bin/carddisp.pl?gene=NRAS
AGR2	Anterior Gradient 2, Protein Disulphide Isomerase Family Member	Protein Coding	39	GC07M017014	1.14788	https://www.genecards.org/cgi-bin/carddisp.pl?gene=AGR2
ETV1	ETS Variant Transcription Factor 1	Protein Coding	46	GC07M013891	1.14649	https://www.genecards.org/cgi-bin/carddisp.pl?gene=ETV1
ADAMTS10	ADAM Metallopeptidase With Thrombospondin Type 1 Motif 10	Protein Coding	43	GC19M008580	1.14649	https://www.genecards.org/cgi-bin/carddisp.pl?gene=ADAMTS10
STC1	Stanniocalcin 1	Protein Coding	41	GC08M023841	1.14499	https://www.genecards.org/cgi-bin/carddisp.pl?gene=STC1
CP	Ceruloplasmin	Protein Coding	49	GC03M149162	1.14474	https://www.genecards.org/cgi-bin/carddisp.pl?gene=CP
CTTN	Cortactin	Protein Coding	42	GC11P070398	1.14275	https://www.genecards.org/cgi-bin/carddisp.pl?gene=CTTN
LTB4R2	Leukotriene B4 Receptor 2	Protein Coding	42	GC14P030885	1.14275	https://www.genecards.org/cgi-bin/carddisp.pl?gene=LTB4R2
ELK3	ETS Transcription Factor ELK3	Protein Coding	38	GC12P096194	1.14245	https://www.genecards.org/cgi-bin/carddisp.pl?gene=ELK3
SELL	Selectin L	Protein Coding	42	GC01M169690	1.14112	https://www.genecards.org/cgi-bin/carddisp.pl?gene=SELL
RBX1	Ring-Box 1	Protein Coding	42	GC22P040951	1.14112	https://www.genecards.org/cgi-bin/carddisp.pl?gene=RBX1
GATA1	GATA Binding Protein 1	Protein Coding	46	GC0XP048786	1.13766	https://www.genecards.org/cgi-bin/carddisp.pl?gene=GATA1
IL6ST	Interleukin 6 Cytokine Family Signal Transducer	Protein Coding	48	GC05M055935	1.13598	https://www.genecards.org/cgi-bin/carddisp.pl?gene=IL6ST
CCL4	C-C Motif Chemokine Ligand 4	Protein Coding	38	GC17P036103	1.13544	https://www.genecards.org/cgi-bin/carddisp.pl?gene=CCL4
ERN1	Endoplasmic Reticulum To Nucleus Signaling 1	Protein Coding	45	GC17M064039	1.13362	https://www.genecards.org/cgi-bin/carddisp.pl?gene=ERN1
SDCBP	Syndecan Binding Protein	Protein Coding	40	GC08P058539	1.13362	https://www.genecards.org/cgi-bin/carddisp.pl?gene=SDCBP
TNNI1	Troponin I1, Slow Skeletal Type	Protein Coding	39	GC01M201404	1.12931	https://www.genecards.org/cgi-bin/carddisp.pl?gene=TNNI1
SPATA13	Spermatogenesis Associated 13	Protein Coding	37	GC13P024016	1.12931	https://www.genecards.org/cgi-bin/carddisp.pl?gene=SPATA13
LAMC2	Laminin Subunit Gamma 2	Protein Coding	47	GC01P183186	1.12816	https://www.genecards.org/cgi-bin/carddisp.pl?gene=LAMC2
PTPRM	Protein Tyrosine Phosphatase Receptor Type M	Protein Coding	44	GC18P007557	1.1279	https://www.genecards.org/cgi-bin/carddisp.pl?gene=PTPRM
PANK2	Pantothenate Kinase 2	Protein Coding	43	GC20P003947	1.1279	https://www.genecards.org/cgi-bin/carddisp.pl?gene=PANK2
SOX2	SRY-Box Transcription Factor 2	Protein Coding	45	GC03P181711	1.12661	https://www.genecards.org/cgi-bin/carddisp.pl?gene=SOX2
CCR5	C-C Motif Chemokine Receptor 5	Protein Coding	45	GC03P046383	1.12661	https://www.genecards.org/cgi-bin/carddisp.pl?gene=CCR5
CCR6	C-C Motif Chemokine Receptor 6	Protein Coding	44	GC06P167111	1.12661	https://www.genecards.org/cgi-bin/carddisp.pl?gene=CCR6
NPTX1	Neuronal Pentraxin 1	Protein Coding	39	GC17M080466	1.12661	https://www.genecards.org/cgi-bin/carddisp.pl?gene=NPTX1
ATF4	Activating Transcription Factor 4	Protein Coding	45	GC22P039599	1.12622	https://www.genecards.org/cgi-bin/carddisp.pl?gene=ATF4
HRH1	Histamine Receptor H1	Protein Coding	45	GC03P012069	1.1253	https://www.genecards.org/cgi-bin/carddisp.pl?gene=HRH1
CDK1	Cyclin Dependent Kinase 1	Protein Coding	44	GC10P060772	1.12442	https://www.genecards.org/cgi-bin/carddisp.pl?gene=CDK1
GAB2	GRB2 Associated Binding Protein 2	Protein Coding	43	GC11M078215	1.12425	https://www.genecards.org/cgi-bin/carddisp.pl?gene=GAB2
CEBPB	CCAAT Enhancer Binding Protein Beta	Protein Coding	43	GC20P050190	1.12425	https://www.genecards.org/cgi-bin/carddisp.pl?gene=CEBPB
HECW2	HECT, C2 And WW Domain Containing E3 Ubiquitin Protein Ligase 2	Protein Coding	41	GC02M196194	1.12087	https://www.genecards.org/cgi-bin/carddisp.pl?gene=HECW2
SIK2	Salt Inducible Kinase 2	Protein Coding	43	GC11P111692	1.11698	https://www.genecards.org/cgi-bin/carddisp.pl?gene=SIK2
KISS1	KiSS-1 Metastasis Suppressor	Protein Coding	42	GC01M204190	1.11698	https://www.genecards.org/cgi-bin/carddisp.pl?gene=KISS1
HDGF	Heparin Binding Growth Factor	Protein Coding	40	GC01M156882	1.11698	https://www.genecards.org/cgi-bin/carddisp.pl?gene=HDGF
SLC16A1	Solute Carrier Family 16 Member 1	Protein Coding	47	GC01M112959	1.11462	https://www.genecards.org/cgi-bin/carddisp.pl?gene=SLC16A1
DUSP1	Dual Specificity Phosphatase 1	Protein Coding	46	GC05M172768	1.11462	https://www.genecards.org/cgi-bin/carddisp.pl?gene=DUSP1
CD276	CD276 Molecule	Protein Coding	40	GC15P073683	1.11462	https://www.genecards.org/cgi-bin/carddisp.pl?gene=CD276
CYCS	Cytochrome C, Somatic	Protein Coding	47	GC07M025118	1.1145	https://www.genecards.org/cgi-bin/carddisp.pl?gene=CYCS
COL1A2	Collagen Type I Alpha 2 Chain	Protein Coding	48	GC07P094394	1.11434	https://www.genecards.org/cgi-bin/carddisp.pl?gene=COL1A2
EMILIN2	Elastin Microfibril Interfacer 2	Protein Coding	36	GC18P002846	1.10673	https://www.genecards.org/cgi-bin/carddisp.pl?gene=EMILIN2
VEZF1	Vascular Endothelial Zinc Finger 1	Protein Coding	36	GC17M057971	1.10673	https://www.genecards.org/cgi-bin/carddisp.pl?gene=VEZF1
PTP4A3	Protein Tyrosine Phosphatase 4A3	Protein Coding	41	GC08P141391	1.1047	https://www.genecards.org/cgi-bin/carddisp.pl?gene=PTP4A3
HGS	Hepatocyte Growth Factor-Regulated Tyrosine Kinase Substrate	Protein Coding	43	GC17P081683	1.10345	https://www.genecards.org/cgi-bin/carddisp.pl?gene=HGS
LAMC1	Laminin Subunit Gamma 1	Protein Coding	44	GC01P182992	1.09962	https://www.genecards.org/cgi-bin/carddisp.pl?gene=LAMC1
RARA	Retinoic Acid Receptor Alpha	Protein Coding	48	GC17P040309	1.09682	https://www.genecards.org/cgi-bin/carddisp.pl?gene=RARA
MSN	Moesin	Protein Coding	46	GC0XP065588	1.09682	https://www.genecards.org/cgi-bin/carddisp.pl?gene=MSN
MEN1	Menin 1	Protein Coding	45	GC11M064803	1.0947	https://www.genecards.org/cgi-bin/carddisp.pl?gene=MEN1
HMGA1	High Mobility Group AT-Hook 1	Protein Coding	45	GC06P076971	1.09447	https://www.genecards.org/cgi-bin/carddisp.pl?gene=HMGA1
ARMS2	Age-Related Maculopathy Susceptibility 2	Protein Coding	32	GC10P122454	1.09414	https://www.genecards.org/cgi-bin/carddisp.pl?gene=ARMS2
RNASE1	Ribonuclease A Family Member 1, Pancreatic	Protein Coding	41	GC14M020801	1.09368	https://www.genecards.org/cgi-bin/carddisp.pl?gene=RNASE1
NODAL	Nodal Growth Differentiation Factor	Protein Coding	42	GC10M070431	1.09365	https://www.genecards.org/cgi-bin/carddisp.pl?gene=NODAL
IL11	Interleukin 11	Protein Coding	40	GC19M055364	1.09057	https://www.genecards.org/cgi-bin/carddisp.pl?gene=IL11
BDKRB1	Bradykinin Receptor B1	Protein Coding	42	GC14P096290	1.08792	https://www.genecards.org/cgi-bin/carddisp.pl?gene=BDKRB1
OS9	OS9 Endoplasmic Reticulum Lectin	Protein Coding	41	GC12P057693	1.0875	https://www.genecards.org/cgi-bin/carddisp.pl?gene=OS9
SHROOM2	Shroom Family Member 2	Protein Coding	36	GC0XP009786	1.0875	https://www.genecards.org/cgi-bin/carddisp.pl?gene=SHROOM2
CCR10	C-C Motif Chemokine Receptor 10	Protein Coding	36	GC17M042678	1.0875	https://www.genecards.org/cgi-bin/carddisp.pl?gene=CCR10
FKBP5	FKBP Prolyl Isomerase 5	Protein Coding	45	GC06M061437	1.08563	https://www.genecards.org/cgi-bin/carddisp.pl?gene=FKBP5
IGFBP7	Insulin Like Growth Factor Binding Protein 7	Protein Coding	45	GC04M057030	1.08388	https://www.genecards.org/cgi-bin/carddisp.pl?gene=IGFBP7
RAP1B	RAP1B, Member Of RAS Oncogene Family	Protein Coding	44	GC12P068610	1.08388	https://www.genecards.org/cgi-bin/carddisp.pl?gene=RAP1B
COL4A4	Collagen Type IV Alpha 4 Chain	Protein Coding	44	GC02M226973	1.0838	https://www.genecards.org/cgi-bin/carddisp.pl?gene=COL4A4
COL4A5	Collagen Type IV Alpha 5 Chain	Protein Coding	44	GC0XP108439	1.0838	https://www.genecards.org/cgi-bin/carddisp.pl?gene=COL4A5
SPON2	Spondin 2	Protein Coding	40	GC04M001166	1.0838	https://www.genecards.org/cgi-bin/carddisp.pl?gene=SPON2
CSNK2A1	Casein Kinase 2 Alpha 1	Protein Coding	50	GC20M000472	1.07801	https://www.genecards.org/cgi-bin/carddisp.pl?gene=CSNK2A1
TARS1	Threonyl-TRNA Synthetase 1	Protein Coding	35	GC05P033441	1.07801	https://www.genecards.org/cgi-bin/carddisp.pl?gene=TARS1
PRKCD	Protein Kinase C Delta	Protein Coding	52	GC03P053156	1.07527	https://www.genecards.org/cgi-bin/carddisp.pl?gene=PRKCD
F5	Coagulation Factor V	Protein Coding	46	GC01M169511	1.07527	https://www.genecards.org/cgi-bin/carddisp.pl?gene=F5
TRPC6	Transient Receptor Potential Cation Channel Subfamily C Member 6	Protein Coding	49	GC11M101451	1.07292	https://www.genecards.org/cgi-bin/carddisp.pl?gene=TRPC6
PLXNA1	Plexin A1	Protein Coding	42	GC03P126988	1.07292	https://www.genecards.org/cgi-bin/carddisp.pl?gene=PLXNA1
ILF3	Interleukin Enhancer Binding Factor 3	Protein Coding	39	GC19P010655	1.07292	https://www.genecards.org/cgi-bin/carddisp.pl?gene=ILF3
ADORA2A	Adenosine A2a Receptor	Protein Coding	45	GC22P024417	1.07131	https://www.genecards.org/cgi-bin/carddisp.pl?gene=ADORA2A
APOE	Apolipoprotein E	Protein Coding	50	GC19P051999	1.06984	https://www.genecards.org/cgi-bin/carddisp.pl?gene=APOE
VDR	Vitamin D Receptor	Protein Coding	50	GC12M047841	1.06984	https://www.genecards.org/cgi-bin/carddisp.pl?gene=VDR
BGLAP	Bone Gamma-Carboxyglutamate Protein	Protein Coding	40	GC01P156242	1.06984	https://www.genecards.org/cgi-bin/carddisp.pl?gene=BGLAP
TNFRSF1A	TNF Receptor Superfamily Member 1A	Protein Coding	48	GC12M006328	1.06975	https://www.genecards.org/cgi-bin/carddisp.pl?gene=TNFRSF1A
CITED4	Cbp/P300 Interacting Transactivator With Glu/Asp Rich Carboxy-Terminal Domain 4	Protein Coding	31	GC01M040861	1.06546	https://www.genecards.org/cgi-bin/carddisp.pl?gene=CITED4
ITGA2B	Integrin Subunit Alpha 2b	Protein Coding	50	GC17M044797	1.06511	https://www.genecards.org/cgi-bin/carddisp.pl?gene=ITGA2B
FGF10	Fibroblast Growth Factor 10	Protein Coding	46	GC05M044340	1.06511	https://www.genecards.org/cgi-bin/carddisp.pl?gene=FGF10
ADAM8	ADAM Metallopeptidase Domain 8	Protein Coding	42	GC10M133262	1.06511	https://www.genecards.org/cgi-bin/carddisp.pl?gene=ADAM8
SOD1	Superoxide Dismutase 1	Protein Coding	50	GC21P031659	1.06406	https://www.genecards.org/cgi-bin/carddisp.pl?gene=SOD1
SOCS6	Suppressor Of Cytokine Signaling 6	Protein Coding	41	GC18P070288	1.06404	https://www.genecards.org/cgi-bin/carddisp.pl?gene=SOCS6
HDAC6	Histone Deacetylase 6	Protein Coding	51	GC0XP048801	1.06387	https://www.genecards.org/cgi-bin/carddisp.pl?gene=HDAC6
PTPN3	Protein Tyrosine Phosphatase Non-Receptor Type 3	Protein Coding	44	GC09M109375	1.06387	https://www.genecards.org/cgi-bin/carddisp.pl?gene=PTPN3
RNGTT	RNA Guanylyltransferase And 5'-Phosphatase	Protein Coding	41	GC06M088609	1.06387	https://www.genecards.org/cgi-bin/carddisp.pl?gene=RNGTT
CTNNA1	Catenin Alpha 1	Protein Coding	46	GC05P138613	1.06152	https://www.genecards.org/cgi-bin/carddisp.pl?gene=CTNNA1
CCL20	C-C Motif Chemokine Ligand 20	Protein Coding	42	GC02P227835	1.06047	https://www.genecards.org/cgi-bin/carddisp.pl?gene=CCL20
PSMD4	Proteasome 26S Subunit Ubiquitin Receptor, Non-ATPase 4	Protein Coding	43	GC01P151256	1.05943	https://www.genecards.org/cgi-bin/carddisp.pl?gene=PSMD4
IL7	Interleukin 7	Protein Coding	41	GC08M078689	1.05943	https://www.genecards.org/cgi-bin/carddisp.pl?gene=IL7
ERBB3	Erb-B2 Receptor Tyrosine Kinase 3	Protein Coding	52	GC12P057065	1.05199	https://www.genecards.org/cgi-bin/carddisp.pl?gene=ERBB3
PAX2	Paired Box 2	Protein Coding	47	GC10P100735	1.05199	https://www.genecards.org/cgi-bin/carddisp.pl?gene=PAX2
FOXA1	Forkhead Box A1	Protein Coding	42	GC14M037589	1.05199	https://www.genecards.org/cgi-bin/carddisp.pl?gene=FOXA1
RRM2	Ribonucleotide Reductase Regulatory Subunit M2	Protein Coding	46	GC02P010123	1.04963	https://www.genecards.org/cgi-bin/carddisp.pl?gene=RRM2
PRCP	Prolylcarboxypeptidase	Protein Coding	46	GC11M085171	1.04929	https://www.genecards.org/cgi-bin/carddisp.pl?gene=PRCP
POFUT1	Protein O-Fucosyltransferase 1	Protein Coding	44	GC20P032207	1.04929	https://www.genecards.org/cgi-bin/carddisp.pl?gene=POFUT1
CARD10	Caspase Recruitment Domain Family Member 10	Protein Coding	39	GC22M055077	1.04929	https://www.genecards.org/cgi-bin/carddisp.pl?gene=CARD10
PLEKHG5	Pleckstrin Homology And RhoGEF Domain Containing G5	Protein Coding	40	GC01M006466	1.04873	https://www.genecards.org/cgi-bin/carddisp.pl?gene=PLEKHG5
RAB13	RAB13, Member RAS Oncogene Family	Protein Coding	37	GC01M153981	1.04873	https://www.genecards.org/cgi-bin/carddisp.pl?gene=RAB13
SH3BP1	SH3 Domain Binding Protein 1	Protein Coding	36	GC22P037634	1.04873	https://www.genecards.org/cgi-bin/carddisp.pl?gene=SH3BP1
REM1	RRAD And GEM Like GTPase 1	Protein Coding	34	GC20P031475	1.04873	https://www.genecards.org/cgi-bin/carddisp.pl?gene=REM1
CCR7	C-C Motif Chemokine Receptor 7	Protein Coding	44	GC17M041052	1.04699	https://www.genecards.org/cgi-bin/carddisp.pl?gene=CCR7
TACR1	Tachykinin Receptor 1	Protein Coding	45	GC02M075047	1.04683	https://www.genecards.org/cgi-bin/carddisp.pl?gene=TACR1
CCDC88A	Coiled-Coil Domain Containing 88A	Protein Coding	41	GC02M055287	1.04683	https://www.genecards.org/cgi-bin/carddisp.pl?gene=CCDC88A
PI4KA	Phosphatidylinositol 4-Kinase Alpha	Protein Coding	47	GC22M020707	1.04488	https://www.genecards.org/cgi-bin/carddisp.pl?gene=PI4KA
PLN	Phospholamban	Protein Coding	44	GC06P118548	1.04488	https://www.genecards.org/cgi-bin/carddisp.pl?gene=PLN
PI4KB	Phosphatidylinositol 4-Kinase Beta	Protein Coding	44	GC01M151291	1.04488	https://www.genecards.org/cgi-bin/carddisp.pl?gene=PI4KB
CNR2	Cannabinoid Receptor 2	Protein Coding	45	GC01M023870	1.04178	https://www.genecards.org/cgi-bin/carddisp.pl?gene=CNR2
LDHA	Lactate Dehydrogenase A	Protein Coding	50	GC11P018394	1.04092	https://www.genecards.org/cgi-bin/carddisp.pl?gene=LDHA
TOP1	DNA Topoisomerase I	Protein Coding	48	GC20P041028	1.04092	https://www.genecards.org/cgi-bin/carddisp.pl?gene=TOP1
IKBKG	Inhibitor Of Nuclear Factor Kappa B Kinase Regulatory Subunit Gamma	Protein Coding	47	GC0XP154541	1.03955	https://www.genecards.org/cgi-bin/carddisp.pl?gene=IKBKG
ADAM10	ADAM Metallopeptidase Domain 10	Protein Coding	51	GC15M058588	1.03793	https://www.genecards.org/cgi-bin/carddisp.pl?gene=ADAM10
CD151	CD151 Molecule (Raph Blood Group)	Protein Coding	44	GC11P001565	1.03793	https://www.genecards.org/cgi-bin/carddisp.pl?gene=CD151
CXCL16	C-X-C Motif Chemokine Ligand 16	Protein Coding	39	GC17M004733	1.03793	https://www.genecards.org/cgi-bin/carddisp.pl?gene=CXCL16
ATM	ATM Serine/Threonine Kinase	Protein Coding	52	GC11P108222	1.03719	https://www.genecards.org/cgi-bin/carddisp.pl?gene=ATM
WIF1	WNT Inhibitory Factor 1	Protein Coding	44	GC12M065050	1.03719	https://www.genecards.org/cgi-bin/carddisp.pl?gene=WIF1
COL8A2	Collagen Type VIII Alpha 2 Chain	Protein Coding	41	GC01M036095	1.03653	https://www.genecards.org/cgi-bin/carddisp.pl?gene=COL8A2
H4-16	H4 Histone 16	Protein Coding	31	GC12M019858	1.03392	https://www.genecards.org/cgi-bin/carddisp.pl?gene=H4-16
MYH9	Myosin Heavy Chain 9	Protein Coding	48	GC22M036281	1.03209	https://www.genecards.org/cgi-bin/carddisp.pl?gene=MYH9
ENPEP	Glutamyl Aminopeptidase	Protein Coding	45	GC04P110365	1.03209	https://www.genecards.org/cgi-bin/carddisp.pl?gene=ENPEP
AGO1	Argonaute RISC Component 1	Protein Coding	37	GC01P035869	1.03209	https://www.genecards.org/cgi-bin/carddisp.pl?gene=AGO1
PTGES	Prostaglandin E Synthase	Protein Coding	41	GC09M129738	1.03068	https://www.genecards.org/cgi-bin/carddisp.pl?gene=PTGES
C3	Complement C3	Protein Coding	48	GC19M006677	1.02987	https://www.genecards.org/cgi-bin/carddisp.pl?gene=C3
S1PR2	Sphingosine-1-Phosphate Receptor 2	Protein Coding	44	GC19M010223	1.02881	https://www.genecards.org/cgi-bin/carddisp.pl?gene=S1PR2
PENK	Proenkephalin	Protein Coding	37	GC08M056436	1.02881	https://www.genecards.org/cgi-bin/carddisp.pl?gene=PENK
RASA1	RAS P21 Protein Activator 1	Protein Coding	46	GC05P087267	1.02647	https://www.genecards.org/cgi-bin/carddisp.pl?gene=RASA1
EGFL6	EGF Like Domain Multiple 6	Protein Coding	37	GC0XP013569	1.02647	https://www.genecards.org/cgi-bin/carddisp.pl?gene=EGFL6
PRNP	Prion Protein	Protein Coding	46	GC20P004686	1.02412	https://www.genecards.org/cgi-bin/carddisp.pl?gene=PRNP
SOAT1	Sterol O-Acyltransferase 1	Protein Coding	44	GC01P179262	1.0201	https://www.genecards.org/cgi-bin/carddisp.pl?gene=SOAT1
RASGRP1	RAS Guanyl Releasing Protein 1	Protein Coding	46	GC15M038488	1.02009	https://www.genecards.org/cgi-bin/carddisp.pl?gene=RASGRP1
PDK1	Pyruvate Dehydrogenase Kinase 1	Protein Coding	45	GC02P172555	1.01901	https://www.genecards.org/cgi-bin/carddisp.pl?gene=PDK1
DDB1	Damage Specific DNA Binding Protein 1	Protein Coding	43	GC11M084500	1.01829	https://www.genecards.org/cgi-bin/carddisp.pl?gene=DDB1
MYCN	MYCN Proto-Oncogene, BHLH Transcription Factor	Protein Coding	46	GC02P015949	1.01747	https://www.genecards.org/cgi-bin/carddisp.pl?gene=MYCN
NPR1	Natriuretic Peptide Receptor 1	Protein Coding	46	GC01P153840	1.01307	https://www.genecards.org/cgi-bin/carddisp.pl?gene=NPR1
ITGAX	Integrin Subunit Alpha X	Protein Coding	44	GC16P039491	1.01307	https://www.genecards.org/cgi-bin/carddisp.pl?gene=ITGAX
HADHA	Hydroxyacyl-CoA Dehydrogenase Trifunctional Multienzyme Complex Subunit Alpha	Protein Coding	46	GC02M026190	1.01265	https://www.genecards.org/cgi-bin/carddisp.pl?gene=HADHA
GH1	Growth Hormone 1	Protein Coding	44	GC17M063917	1.01265	https://www.genecards.org/cgi-bin/carddisp.pl?gene=GH1
LAMTOR5	Late Endosomal/Lysosomal Adaptor, MAPK And MTOR Activator 5	Protein Coding	35	GC01M110401	1.0098	https://www.genecards.org/cgi-bin/carddisp.pl?gene=LAMTOR5
CCL23	C-C Motif Chemokine Ligand 23	Protein Coding	34	GC17M036013	1.0098	https://www.genecards.org/cgi-bin/carddisp.pl?gene=CCL23
ROBO3	Roundabout Guidance Receptor 3	Protein Coding	43	GC11P124865	1.00691	https://www.genecards.org/cgi-bin/carddisp.pl?gene=ROBO3
USP20	Ubiquitin Specific Peptidase 20	Protein Coding	40	GC09P129834	1.00691	https://www.genecards.org/cgi-bin/carddisp.pl?gene=USP20
GFAP	Glial Fibrillary Acidic Protein	Protein Coding	46	GC17M044905	1.00653	https://www.genecards.org/cgi-bin/carddisp.pl?gene=GFAP
ITGB4	Integrin Subunit Beta 4	Protein Coding	48	GC17P075721	1.00189	https://www.genecards.org/cgi-bin/carddisp.pl?gene=ITGB4
IKBKB	Inhibitor Of Nuclear Factor Kappa B Kinase Subunit Beta	Protein Coding	52	GC08P042271	0.999884	https://www.genecards.org/cgi-bin/carddisp.pl?gene=IKBKB
PKD1	Polycystin 1, Transient Receptor Potential Channel Interacting	Protein Coding	46	GC16M006281	0.999884	https://www.genecards.org/cgi-bin/carddisp.pl?gene=PKD1
ALOX15	Arachidonate 15-Lipoxygenase	Protein Coding	45	GC17M004630	0.999884	https://www.genecards.org/cgi-bin/carddisp.pl?gene=ALOX15
LPAR1	Lysophosphatidic Acid Receptor 1	Protein Coding	45	GC09M110873	0.999884	https://www.genecards.org/cgi-bin/carddisp.pl?gene=LPAR1
IGFBP5	Insulin Like Growth Factor Binding Protein 5	Protein Coding	42	GC02M216672	0.999884	https://www.genecards.org/cgi-bin/carddisp.pl?gene=IGFBP5
ARL6IP5	ADP Ribosylation Factor Like GTPase 6 Interacting Protein 5	Protein Coding	37	GC03P069084	0.999884	https://www.genecards.org/cgi-bin/carddisp.pl?gene=ARL6IP5
FCGR3A	Fc Gamma Receptor IIIa	Protein Coding	44	GC01M161541	0.999741	https://www.genecards.org/cgi-bin/carddisp.pl?gene=FCGR3A
TBK1	TANK Binding Kinase 1	Protein Coding	48	GC12P064451	0.997928	https://www.genecards.org/cgi-bin/carddisp.pl?gene=TBK1
TSPO	Translocator Protein	Protein Coding	42	GC22P043151	0.997928	https://www.genecards.org/cgi-bin/carddisp.pl?gene=TSPO
AGK	Acylglycerol Kinase	Protein Coding	41	GC07P141551	0.997928	https://www.genecards.org/cgi-bin/carddisp.pl?gene=AGK
HOXB9	Homeobox B9	Protein Coding	40	GC17M048621	0.997928	https://www.genecards.org/cgi-bin/carddisp.pl?gene=HOXB9
H2AX	H2A.X Variant Histone	Protein Coding	35	GC11M119155	0.997928	https://www.genecards.org/cgi-bin/carddisp.pl?gene=H2AX
FPR1	Formyl Peptide Receptor 1	Protein Coding	47	GC19M051745	0.997733	https://www.genecards.org/cgi-bin/carddisp.pl?gene=FPR1
HSPA4	Heat Shock Protein Family A (Hsp70) Member 4	Protein Coding	41	GC05P133051	0.997733	https://www.genecards.org/cgi-bin/carddisp.pl?gene=HSPA4
FOLH1	Folate Hydrolase 1	Protein Coding	46	GC11M084355	0.994591	https://www.genecards.org/cgi-bin/carddisp.pl?gene=FOLH1
GJA5	Gap Junction Protein Alpha 5	Protein Coding	45	GC01M147756	0.991477	https://www.genecards.org/cgi-bin/carddisp.pl?gene=GJA5
SAT1	Spermidine/Spermine N1-Acetyltransferase 1	Protein Coding	44	GC0XP023784	0.991477	https://www.genecards.org/cgi-bin/carddisp.pl?gene=SAT1
GADD45A	Growth Arrest And DNA Damage Inducible Alpha	Protein Coding	43	GC01P067685	0.991477	https://www.genecards.org/cgi-bin/carddisp.pl?gene=GADD45A
NOS1	Nitric Oxide Synthase 1	Protein Coding	49	GC12M117208	0.989649	https://www.genecards.org/cgi-bin/carddisp.pl?gene=NOS1
ITGA4	Integrin Subunit Alpha 4	Protein Coding	47	GC02P181456	0.989649	https://www.genecards.org/cgi-bin/carddisp.pl?gene=ITGA4
MMP15	Matrix Metallopeptidase 15	Protein Coding	46	GC16P058025	0.989649	https://www.genecards.org/cgi-bin/carddisp.pl?gene=MMP15
GAS6	Growth Arrest Specific 6	Protein Coding	44	GC13M113820	0.989649	https://www.genecards.org/cgi-bin/carddisp.pl?gene=GAS6
GAL	Galanin And GMAP Prepropeptide	Protein Coding	44	GC11P069367	0.989649	https://www.genecards.org/cgi-bin/carddisp.pl?gene=GAL
KDM5A	Lysine Demethylase 5A	Protein Coding	41	GC12M000280	0.989649	https://www.genecards.org/cgi-bin/carddisp.pl?gene=KDM5A
BMP1	Bone Morphogenetic Protein 1	Protein Coding	48	GC08P022164	0.989553	https://www.genecards.org/cgi-bin/carddisp.pl?gene=BMP1
ANTXR1	ANTXR Cell Adhesion Molecule 1	Protein Coding	45	GC02P068977	0.987173	https://www.genecards.org/cgi-bin/carddisp.pl?gene=ANTXR1
IGFBP4	Insulin Like Growth Factor Binding Protein 4	Protein Coding	42	GC17P040443	0.985849	https://www.genecards.org/cgi-bin/carddisp.pl?gene=IGFBP4
TP63	Tumor Protein P63	Protein Coding	47	GC03P189598	0.98307	https://www.genecards.org/cgi-bin/carddisp.pl?gene=TP63
TRAF3	TNF Receptor Associated Factor 3	Protein Coding	46	GC14P108806	0.982112	https://www.genecards.org/cgi-bin/carddisp.pl?gene=TRAF3
CPB2	Carboxypeptidase B2	Protein Coding	45	GC13M046053	0.982112	https://www.genecards.org/cgi-bin/carddisp.pl?gene=CPB2
INHBA	Inhibin Subunit Beta A	Protein Coding	44	GC07M041668	0.979066	https://www.genecards.org/cgi-bin/carddisp.pl?gene=INHBA
CMKLR1	Chemerin Chemokine-Like Receptor 1	Protein Coding	40	GC12M108288	0.979066	https://www.genecards.org/cgi-bin/carddisp.pl?gene=CMKLR1
ABCG2	ATP Binding Cassette Subfamily G Member 2 (Junior Blood Group)	Protein Coding	49	GC04M088090	0.973945	https://www.genecards.org/cgi-bin/carddisp.pl?gene=ABCG2
C5	Complement C5	Protein Coding	46	GC09M120952	0.968309	https://www.genecards.org/cgi-bin/carddisp.pl?gene=C5
ADAMTS13	ADAM Metallopeptidase With Thrombospondin Type 1 Motif 13	Protein Coding	48	GC09P133414	0.968098	https://www.genecards.org/cgi-bin/carddisp.pl?gene=ADAMTS13
ATF3	Activating Transcription Factor 3	Protein Coding	44	GC01P212565	0.968098	https://www.genecards.org/cgi-bin/carddisp.pl?gene=ATF3
HAS2	Hyaluronan Synthase 2	Protein Coding	41	GC08M121594	0.968098	https://www.genecards.org/cgi-bin/carddisp.pl?gene=HAS2
ADGRE5	Adhesion G Protein-Coupled Receptor E5	Protein Coding	40	GC19P014381	0.968098	https://www.genecards.org/cgi-bin/carddisp.pl?gene=ADGRE5
NECTIN4	Nectin Cell Adhesion Molecule 4	Protein Coding	38	GC01M161071	0.968098	https://www.genecards.org/cgi-bin/carddisp.pl?gene=NECTIN4
TSGA10	Testis Specific 10	Protein Coding	35	GC02M098997	0.968098	https://www.genecards.org/cgi-bin/carddisp.pl?gene=TSGA10
COL13A1	Collagen Type XIII Alpha 1 Chain	Protein Coding	40	GC10P069801	0.966996	https://www.genecards.org/cgi-bin/carddisp.pl?gene=COL13A1
ITFG1	Integrin Alpha FG-GAP Repeat Containing 1	Protein Coding	37	GC16M047156	0.966996	https://www.genecards.org/cgi-bin/carddisp.pl?gene=ITFG1
GHSR	Growth Hormone Secretagogue Receptor	Protein Coding	46	GC03M172443	0.965865	https://www.genecards.org/cgi-bin/carddisp.pl?gene=GHSR
MEIS1	Meis Homeobox 1	Protein Coding	42	GC02P066433	0.965865	https://www.genecards.org/cgi-bin/carddisp.pl?gene=MEIS1
OR10J5	Olfactory Receptor Family 10 Subfamily J Member 5	Protein Coding	32	GC01M159504	0.965865	https://www.genecards.org/cgi-bin/carddisp.pl?gene=OR10J5
CDC25C	Cell Division Cycle 25C	Protein Coding	48	GC05M138285	0.964914	https://www.genecards.org/cgi-bin/carddisp.pl?gene=CDC25C
FGF3	Fibroblast Growth Factor 3	Protein Coding	44	GC11M084878	0.964914	https://www.genecards.org/cgi-bin/carddisp.pl?gene=FGF3
IL9	Interleukin 9	Protein Coding	42	GC05M135891	0.964914	https://www.genecards.org/cgi-bin/carddisp.pl?gene=IL9
HTN1	Histatin 1	Protein Coding	32	GC04P070053	0.964914	https://www.genecards.org/cgi-bin/carddisp.pl?gene=HTN1
BPI	Bactericidal Permeability Increasing Protein	Protein Coding	41	GC20P038304	0.960334	https://www.genecards.org/cgi-bin/carddisp.pl?gene=BPI
CCL19	C-C Motif Chemokine Ligand 19	Protein Coding	40	GC09M034692	0.960334	https://www.genecards.org/cgi-bin/carddisp.pl?gene=CCL19
MAP3K7	Mitogen-Activated Protein Kinase Kinase Kinase 7	Protein Coding	50	GC06M090513	0.956699	https://www.genecards.org/cgi-bin/carddisp.pl?gene=MAP3K7
FASN	Fatty Acid Synthase	Protein Coding	48	GC17M082078	0.956699	https://www.genecards.org/cgi-bin/carddisp.pl?gene=FASN
CCL28	C-C Motif Chemokine Ligand 28	Protein Coding	40	GC05M043356	0.956699	https://www.genecards.org/cgi-bin/carddisp.pl?gene=CCL28
HAS1	Hyaluronan Synthase 1	Protein Coding	39	GC19M062343	0.956699	https://www.genecards.org/cgi-bin/carddisp.pl?gene=HAS1
ETV7	ETS Variant Transcription Factor 7	Protein Coding	35	GC06M061445	0.956699	https://www.genecards.org/cgi-bin/carddisp.pl?gene=ETV7
COL22A1	Collagen Type XXII Alpha 1 Chain	Protein Coding	36	GC08M138588	0.955948	https://www.genecards.org/cgi-bin/carddisp.pl?gene=COL22A1
UNC13D	Unc-13 Homolog D	Protein Coding	44	GC17M075827	0.948609	https://www.genecards.org/cgi-bin/carddisp.pl?gene=UNC13D
CYP3A4	Cytochrome P450 Family 3 Subfamily A Member 4	Protein Coding	49	GC07M099759	0.948425	https://www.genecards.org/cgi-bin/carddisp.pl?gene=CYP3A4

## Sheet: Table S2
Table S2.Angiogenesis-related genes from MSigDB
ACVRL1
AGGF1
AMOT
ANG
ANGPTL3
ANGPTL4
ATP5IF1
BTG1
C1GALT1
CANX
CDH13
CHRNA7
COL4A2
COL4A3
EGF
EMCN
EPGN
ERAP1
FOXO4
HTATIP2
IL17F
IL18
CXCL8
MYH9
NCL
NF1
NOTCH4
NPPB
NPR1
PF4
PLG
PML
PROK2
RHOB
RNH1
ROBO4
RUNX1
SCG2
SERPINF1
SHH
SPHK1
SPINK5
STAB1
TGFB2
THY1
TNFSF12
TNNI3
VEGFA

## Sheet: TableS3
	conMean	treatMean	logFC	pValue	fdr
ABL1	8.33642	2.7128	-5.62362	1.04e-23	1.26e-22
ACVRL1	5.17932	1.23773	-3.94159	3.18e-26	1.04e-24
ADAM15	4.0161	0.382993	-3.63311	2.17e-32	8.62e-29
ADAM9	10.0695	6.75815	-3.31138	5.65e-25	1.05e-23
ADAMTS13	5.94349	2.68689	-3.2566	5.16e-25	9.71e-24
ADGRG1	5.86583	3.08768	-2.77814	2.23e-24	3.32e-23
ADM2	3.77208	1.05564	-2.71644	4.09e-22	3.3e-21
AFP	5.40571	2.78088	-2.62482	4.67e-18	2e-17
AGO2	6.18887	3.57307	-2.61579	3.07e-23	3.26e-22
AGTR1	13.1191	10.6135	-2.50558	1.94e-20	1.17e-19
AIMP1	3.91188	1.41142	-2.50046	8.93e-26	2.31e-24
ALB	9.24306	6.82153	-2.42153	1.44e-08	2.67e-08
ANG	3.99682	1.60697	-2.38985	1.33e-22	1.2e-21
ANGPTL1	9.3263	6.94462	-2.38167	1.9e-08	3.5e-08
ANGPTL6	9.44839	7.1128	-2.33559	9.5e-16	3.18e-15
ANXA2	7.97747	5.71385	-2.26362	1.21e-17	4.97e-17
APEX1	5.92104	3.77056	-2.15047	7.22e-20	3.96e-19
APLN	4.89305	2.75147	-2.14158	1.33e-21	9.72e-21
APOA1	3.46835	1.50369	-1.96466	2.65e-23	2.86e-22
AR	2.16943	0.262249	-1.90718	2.42e-28	4.13e-26
ATF3	10.2547	8.36608	-1.88859	0.00216632	0.00273194
BAIAP2L2	7.878	6.06742	-1.81058	1.21e-18	5.57e-18
BAX	7.70117	5.89672	-1.80445	3.34e-10	6.97e-10
BIRC5	2.238	0.546569	-1.69143	3.2e-16	1.12e-15
BMP10	9.93745	8.24763	-1.68981	2.02e-16	7.23e-16
BMP4	14.2671	12.5931	-1.67401	1.11e-11	2.61e-11
BMPER	13.6587	12	-1.6587	3.79e-13	1e-12
BSG	2.42473	0.780439	-1.64429	2.61e-20	1.54e-19
CALR	2.11462	0.505929	-1.60869	3.06e-25	6.37e-24
CANX	5.85025	4.24711	-1.60314	1.52e-07	2.62e-07
CAPN2	1.87657	0.319103	-1.55746	1.01e-25	2.57e-24
CCBE1	6.6318	5.08994	-1.54186	2.59e-10	5.45e-10
CCDC134	3.96266	2.42101	-1.54165	2.49e-15	7.99e-15
CCL19	5.86976	4.36136	-1.50841	6.19e-09	1.18e-08
CCL20	6.57588	5.07156	-1.50432	4.55e-13	1.19e-12
CCL21	2.40885	0.924045	-1.48481	1.02e-22	9.46e-22
CCL23	4.19184	2.71563	-1.4762	1.42e-12	3.57e-12
CCNA2	8.41557	6.9461	-1.46947	1.1e-15	3.67e-15
CCNB1	3.86304	2.40593	-1.45711	2.41e-12	5.95e-12
CD151	2.95377	1.50679	-1.44698	2.04e-13	5.5e-13
CD163	6.24602	4.81629	-1.42972	7.08e-10	1.44e-09
CD24	5.82756	4.4111	-1.41646	7.77e-16	2.62e-15
CD248	7.16646	5.75492	-1.41155	6.29e-16	2.14e-15
CD34	4.24364	2.85965	-1.38398	2.56e-13	6.86e-13
CDC25C	4.58771	3.25445	-1.33326	5.39e-11	1.19e-10
CDH13	5.52912	4.22149	-1.30762	3.41e-08	6.16e-08
CDK1	3.78275	2.49328	-1.28948	8.86e-14	2.46e-13
CDK4	12.6529	11.3652	-1.28769	3.53e-11	7.93e-11
CDK5	8.91234	7.62772	-1.28462	6.39e-12	1.52e-11
CDKN2A	4.90456	3.62352	-1.28104	2.92e-11	6.6e-11
CDKN3	3.01185	1.74254	-1.26931	1.13e-12	2.85e-12
COL15A1	1.28785	0.0778759	-1.20997	2.95e-39	2.34e-35
COL1A1	6.72159	5.53541	-1.18618	1.93e-11	4.45e-11
COL1A2	8.08254	6.90405	-1.17849	7.86e-11	1.72e-10
COL4A1	10.0306	8.87167	-1.15891	9.73e-10	1.96e-09
COL4A2	2.00754	0.875268	-1.13228	1.14e-15	3.78e-15
COL7A1	5.36934	4.25422	-1.11512	8.02e-10	1.63e-09
CP	8.43198	7.33189	-1.10009	3.74e-07	6.23e-07
CPQ	10.6626	9.58575	-1.07683	4.2e-08	7.54e-08
CRP	2.44689	1.37247	-1.07442	5.17e-11	1.15e-10
CSPG4	2.53828	1.48671	-1.05158	1.65e-18	7.43e-18
CTNNA1	7.42332	6.39104	-1.03228	2.52e-13	6.74e-13
CTTN	4.03362	3.00363	-1.02999	8.79e-05	0.00012306
CXCL10	2.56163	1.53191	-1.02973	5.85e-11	1.29e-10
CXCL12	4.48023	3.4515	-1.02873	9.1e-13	2.32e-12
CXCL2	2.81214	1.80257	-1.00957	8.17e-18	3.4e-17
CYP2C19	9.76281	8.75793	-1.00487	3.06e-11	6.92e-11
CYP2C9	3.59721	4.59744	1.00023	1.11e-24	1.82e-23
CYP3A4	3.09508	4.09536	1.00029	2.35e-15	7.55e-15
DAB2IP	4.01576	5.01613	1.00037	1.07e-23	1.3e-22
DCN	2.45085	3.45225	1.0014	3.61e-18	1.56e-17
DKK1	1.65073	2.6623	1.01157	2.47e-22	2.1e-21
DLL4	8.85088	9.87047	1.01959	2.69e-22	2.27e-21
DNMT1	1.51946	2.54003	1.02057	8.92e-19	4.18e-18
DNMT3A	3.53294	4.55432	1.02137	1.74e-18	7.82e-18
DUSP1	1.38055	2.40404	1.02349	5.13e-08	9.18e-08
E2F1	1.7752	2.80379	1.02859	2.62e-15	8.37e-15
E2F8	6.68929	7.71795	1.02866	4.31e-11	9.62e-11
ECM1	1.64135	2.67099	1.02964	5.97e-10	1.22e-09
EDIL3	1.29226	2.33022	1.03796	6.23e-08	1.1e-07
EFNA1	3.13774	4.17969	1.04195	1.22e-09	2.45e-09
EFNA3	4.515	5.55853	1.04353	6.61e-17	2.5e-16
EGR1	3.89578	4.94147	1.04568	9.69e-21	6.15e-20
EPHA2	3.25003	4.29971	1.04969	3.16e-12	7.74e-12
ERBB3	0.742865	1.79343	1.05056	0.00662762	0.00806176
ESM1	1.82214	2.87329	1.05116	2.7e-15	8.61e-15
ESR1	0.100113	1.15546	1.05534	7.34e-20	4.02e-19
ETS2	3.43419	4.49049	1.0563	6.81e-18	2.86e-17
EZH2	2.14331	3.2008	1.05749	4.05e-22	3.27e-21
FABP4	1.97274	3.03614	1.0634	9.82e-14	2.72e-13
FASN	1.17262	2.23946	1.06685	7.72e-22	5.9e-21
FBLN1	2.85308	3.92227	1.06919	4.09e-21	2.76e-20
FGFR4	6.15421	7.2236	1.0694	1.52e-23	1.75e-22
FIBP	1.45767	2.53558	1.07791	6.94e-25	1.24e-23
FKBPL	2.57778	3.65662	1.07884	1.27e-15	4.2e-15
FOS	2.72708	3.80827	1.0812	2.8e-17	1.1e-16
FOXM1	0.600682	1.68327	1.08259	1.18e-05	1.76e-05
FOXO1	2.61181	3.6957	1.08388	8.54e-13	2.19e-12
FPR1	2.53929	3.62327	1.08398	1.83e-14	5.41e-14
GAB2	1.79281	2.87731	1.0845	6.77e-19	3.22e-18
GDF2	4.73741	5.82346	1.08605	0.0010372	0.00134057
GIT1	0.868324	1.95816	1.08984	2.61e-12	6.42e-12
GJA1	1.7228	2.81814	1.09534	1.09e-17	4.48e-17
GJA5	3.98224	5.08114	1.09891	6.1e-25	1.12e-23
GLUL	3.15056	4.25003	1.09947	8.12e-28	8.16e-26
GRN	3.98936	5.09122	1.10186	2.92e-14	8.49e-14
HAND2	0.648122	1.75205	1.10393	4.03e-09	7.8e-09
HDAC5	0.214225	1.31924	1.10501	1.57e-09	3.12e-09
HDAC7	1.38746	2.49339	1.10593	2.92e-11	6.6e-11
HEY1	0.519228	1.62574	1.10651	4.66e-25	8.9e-24
HGF	5.16812	6.27649	1.10837	1.13e-19	6.04e-19
HGS	5.26648	6.37554	1.10906	2.21e-16	7.9e-16
HIF1AN	9.24912	10.3606	1.11147	6.16e-21	4.05e-20
HMGA1	5.89527	7.00714	1.11188	1.88e-21	1.33e-20
HMMR	5.64783	6.76336	1.11553	9.94e-24	1.22e-22
HRAS	3.63955	4.75654	1.117	7.52e-23	7.27e-22
HRG	1.23825	2.35797	1.11972	1.4e-10	3e-10
HSP90AA1	2.38354	3.50722	1.12368	4.35e-24	6e-23
HSPA4	2.81736	3.94629	1.12893	1.67e-18	7.5e-18
HSPA5	2.15624	3.28722	1.13098	2.47e-06	3.87e-06
HSPB1	4.82062	5.95218	1.13156	3.48e-19	1.73e-18
HTATIP2	3.06229	4.19563	1.13334	7.3e-25	1.28e-23
ID1	8.04528	9.18497	1.1397	2.83e-20	1.66e-19
IFI27	0.99521	2.13613	1.14092	4.73e-17	1.82e-16
IGF2	4.04986	5.19133	1.14147	3.76e-19	1.86e-18
IGFBP1	0.46581	1.61176	1.14595	1.45e-08	2.69e-08
IGFBP3	0.175629	1.32226	1.14663	1.69e-16	6.12e-16
IKBKG	7.65728	8.80399	1.14671	1.19e-25	2.9e-24
IL1RN	0.376939	1.525	1.14806	2.58e-19	1.3e-18
IL32	5.40129	6.55126	1.14997	1.66e-13	4.52e-13
IL33	1.6921	2.84234	1.15025	6.01e-17	2.28e-16
ILF3	0.554349	1.70743	1.15308	1.33e-14	3.99e-14
ITGA2	7.39423	8.54889	1.15467	1.48e-18	6.71e-18
ITGA5	3.66459	4.81954	1.15495	3.14e-24	4.47e-23
ITGA6	4.00759	5.16354	1.15595	5.54e-23	5.49e-22
ITGAV	0.163565	1.3211	1.15753	7.44e-26	1.99e-24
ITGB1BP1	2.29526	3.45727	1.16201	3.14e-24	4.47e-23
ITGB4	2.77619	3.94208	1.16589	2.29e-24	3.4e-23
KISS1	3.46836	4.63674	1.16838	1.13e-20	7.04e-20
LAMA4	3.8096	4.98306	1.17345	2.96e-27	1.82e-25
LAMA5	1.4779	2.65313	1.17523	7.01e-24	8.97e-23
LAMC1	3.37403	4.55165	1.17761	1.21e-22	1.1e-21
LCN2	4.70038	5.88172	1.18135	2.74e-16	9.68e-16
LEF1	2.696	3.87794	1.18194	8.92e-23	8.43e-22
LGALS1	1.2771	2.45917	1.18207	3.39e-23	3.55e-22
LGALS3	3.18637	4.36877	1.1824	1.29e-21	9.4e-21
LOX	0.721866	1.91152	1.18966	1.71e-10	3.65e-10
LOXL2	4.80781	5.99754	1.18974	1.49e-24	2.35e-23
LRG1	3.78958	4.98488	1.1953	9.09e-06	1.37e-05
LYVE1	0.991526	2.18792	1.19639	1.19e-19	6.31e-19
MAPK3	1.93944	3.14691	1.20747	9.83e-23	9.17e-22
MCAM	4.09434	5.30484	1.2105	9.24e-07	1.49e-06
MCTS1	0.361281	1.57843	1.21714	0.00378518	0.00468422
MDK	1.63184	2.85136	1.21952	1.23e-15	4.08e-15
MEN1	6.71102	7.93333	1.22231	9.8e-21	6.21e-20
MFGE8	2.13639	3.36098	1.2246	5.07e-20	2.86e-19
MGAT5	4.45698	5.68421	1.22723	4.96e-26	1.46e-24
MIF	5.44381	6.67133	1.22752	1.67e-20	1.02e-19
MKI67	0.451109	1.6788	1.22769	8.91e-22	6.75e-21
MMP14	6.60058	7.83396	1.23339	8.92e-09	1.68e-08
MMP9	5.37736	6.61177	1.23441	5.36e-15	1.66e-14
MYDGF	4.74755	5.99253	1.24498	6.28e-26	1.73e-24
NCKIPSD	5.89824	7.1605	1.26226	2.33e-11	5.31e-11
NDRG1	5.73647	7.00423	1.26776	4.33e-10	8.97e-10
NDRG2	0.358499	1.62749	1.26899	1.43e-14	4.26e-14
NDRG3	3.80575	5.07865	1.27291	3.01e-17	1.18e-16
NES	2.29521	3.56887	1.27366	1.1e-21	8.19e-21
NGFR	2.78997	4.06582	1.27586	1.15e-19	6.11e-19
NME1	4.1704	5.44885	1.27845	5.67e-23	5.62e-22
NOL7	3.72462	5.00556	1.28094	5.86e-07	9.6e-07
NOTCH3	0.341199	1.62538	1.28418	5.26e-28	6.32e-26
NR4A1	5.62651	6.91857	1.29206	5.34e-14	1.51e-13
PAK1	6.36788	7.69083	1.32295	4.41e-24	6.06e-23
PARP1	5.8744	7.20071	1.32631	1.45e-17	5.9e-17
PCNA	3.46059	4.79394	1.33336	1.42e-19	7.45e-19
PDCD6	2.52617	3.86658	1.34041	5.23e-26	1.52e-24
PDCL3	3.02147	4.36222	1.34075	1.2e-26	4.88e-25
PDGFA	1.25628	2.59969	1.34341	4.63e-15	1.44e-14
PDGFB	6.77599	8.11972	1.34374	5.14e-19	2.49e-18
PDGFRA	3.77128	5.11657	1.34529	9.89e-16	3.3e-15
PDGFRB	2.82239	4.17008	1.34769	3.87e-27	2.14e-25
PECAM1	2.28444	3.63374	1.3493	1.44e-16	5.23e-16
PI4KB	1.18108	2.54301	1.36192	1.09e-16	4.02e-16
PKD1	1.99565	3.36069	1.36504	2.68e-21	1.85e-20
PKM	5.22244	6.59157	1.36914	1.34e-16	4.88e-16
PLAU	2.0349	3.41287	1.37797	7.73e-19	3.66e-18
PLCG1	0.807242	2.18688	1.37964	8.42e-16	2.83e-15
PLG	3.00098	4.38677	1.38579	1.53e-27	1.17e-25
PLPP3	3.48488	4.87312	1.38824	2.16e-25	4.81e-24
PLXDC1	2.66009	4.054	1.39391	4.85e-28	6.06e-26
PLXNA1	2.69857	4.09271	1.39414	7.56e-19	3.58e-18
PLXNC1	1.8362	3.2305	1.3943	7.42e-18	3.11e-17
PLXND1	1.96167	3.36038	1.39871	3.1e-26	1.01e-24
PON1	4.79219	6.20298	1.41079	8.19e-25	1.42e-23
PPARD	3.68728	5.10431	1.41703	1.04e-27	9.29e-26
PRKAA2	6.14113	7.5694	1.42826	1.02e-16	3.79e-16
PRKCA	3.59764	5.03454	1.4369	1.17e-26	4.78e-25
PRKCD	0.0620876	1.50312	1.44103	1.72e-15	5.6e-15
PRKD2	2.46355	3.90661	1.44306	6.42e-27	3.11e-25
PSMD4	1.93961	3.39238	1.45277	1.85e-20	1.12e-19
PTGES	6.28986	7.75641	1.46655	7.99e-19	3.77e-18
PTGIS	3.60384	5.07214	1.4683	2.44e-26	8.46e-25
PTK2	2.76615	4.23791	1.47176	2.68e-26	9.04e-25
PTK7	1.15918	2.63349	1.47431	2.52e-25	5.47e-24
PTP4A3	0.406464	1.88525	1.47879	1.39e-07	2.41e-07
PTTG1	4.96867	6.45044	1.48177	1.85e-25	4.24e-24
RBCK1	4.19948	5.68599	1.48651	1.52e-23	1.75e-22
RCAN1	3.1636	4.65397	1.49037	7.18e-17	2.71e-16
RGCC	0.0224299	1.5184	1.49597	6.24e-09	1.19e-08
RHOB	9.25183	10.7582	1.5064	3.69e-13	9.75e-13
RHOC	3.71834	5.2292	1.51086	2.82e-16	9.96e-16
RNASE1	0.574816	2.09104	1.51622	5.73e-26	1.63e-24
RNF213	4.2119	5.72932	1.51742	1.84e-07	3.15e-07
ROBO1	4.61013	6.12779	1.51766	2.42e-17	9.57e-17
RRM2	0.263861	1.80056	1.5367	5.17e-25	9.71e-24
RSPO3	1.82344	3.36805	1.54461	1.51e-24	2.37e-23
S100A1	1.28351	2.84885	1.56534	3.36e-20	1.95e-19
SEMA3B	1.44141	3.02908	1.58767	5.21e-23	5.19e-22
SEMA3F	1.62413	3.21657	1.59243	6.56e-09	1.25e-08
SERPINA4	8.15558	9.7542	1.59862	1.1e-25	2.72e-24
SERPINE1	2.41795	4.01868	1.60073	3.38e-22	2.79e-21
SERPINH1	1.78567	3.38932	1.60366	7.16e-23	6.96e-22
SFRP1	5.17113	6.78627	1.61514	4.81e-24	6.51e-23
SHARPIN	1.22494	2.84117	1.61623	1.85e-24	2.82e-23
SHC1	2.65929	4.29061	1.63132	1.3e-27	1.07e-25
SOCS3	4.36587	6.11759	1.75171	4.93e-17	1.89e-16
SOX18	4.6319	6.38521	1.75331	1.13e-19	6.04e-19
SPARC	3.21424	4.97669	1.76245	1.73e-26	6.35e-25
SPHK1	3.19891	4.97238	1.77347	8.08e-19	3.81e-18
SPON2	3.52393	5.32019	1.79626	4.23e-23	4.32e-22
SPP1	2.22466	4.03847	1.81381	3.73e-18	1.61e-17
SRC	2.73185	4.569	1.83715	3.03e-23	3.22e-22
SRPK1	0.768339	2.6132	1.84486	1.02e-24	1.7e-23
STAB2	2.11653	3.96776	1.85122	1.2e-23	1.43e-22
STC1	1.22342	3.07743	1.85402	1.91e-17	7.66e-17
TBXA2R	1.68959	3.67091	1.98132	1.2e-19	6.37e-19
TDGF1	0.869658	2.86598	1.99632	6.45e-28	6.87e-26
TERT	1.47703	3.47536	1.99833	3.69e-23	3.83e-22
TFPI2	3.50212	5.52219	2.02007	8.8e-18	3.65e-17
THBS1	2.15494	4.2013	2.04636	3.21e-25	6.63e-24
THBS4	2.68735	4.75672	2.06936	3.97e-08	7.15e-08
THY1	7.39988	9.4757	2.07582	1.65e-24	2.56e-23
TKT	1.27119	3.40585	2.13466	2.62e-23	2.83e-22
TRAF2	0.686067	2.84252	2.15645	6.15e-28	6.69e-26
TTR	3.60818	5.81354	2.20536	1.52e-22	1.35e-21
TXN	0.182936	2.53057	2.34764	1.12e-27	9.85e-26
UGT1A1	0.600217	3.12436	2.52414	5.63e-28	6.43e-26
UQCRB	4.24187	6.82903	2.58716	9.44e-08	1.65e-07
VWF	2.79953	5.71111	2.91158	4.96e-11	1.1e-10

## Sheet: Table S4
gene	KM	HR	HR.95L	HR.95H	coxPvalue
PTTG1	5.84409e-05	1.32728	1.17032	1.50529	1.03696e-05
HMMR	7.94809e-05	1.41907	1.2254	1.64335	2.93958e-06
SPP1	8.15858e-05	1.13024	1.0734	1.19009	3.31703e-06
PDCD6	8.64198e-05	1.94945	1.44602	2.62816	1.18838e-05
CCDC134	9.45985e-05	1.68761	1.31148	2.17162	4.75048e-05
ITGB1BP1	9.79247e-05	1.78839	1.3942	2.29403	4.74449e-06
E2F8	0.000101806	1.285	1.10097	1.49979	0.00147433
ESR1	0.000131096	0.751568	0.606014	0.932082	0.00931229
CDK1	0.000152006	1.32326	1.16277	1.50591	2.17643e-05
BIRC5	0.000254543	1.29529	1.153	1.45514	1.31379e-05
ADAM9	0.000325959	1.31862	1.15141	1.51011	6.39406e-05
EZH2	0.000354264	1.53979	1.29152	1.83579	1.49737e-06
HMGA1	0.000406907	1.33152	1.16563	1.52103	2.47145e-05
RHOC	0.000476943	1.48206	1.18617	1.85175	0.000535164
PDCL3	0.000536299	1.67792	1.30337	2.1601	5.92467e-05
GIT1	0.000565875	1.65236	1.31744	2.07243	1.39007e-05
BSG	0.000583919	1.4067	1.17448	1.68483	0.000209708
CCNB1	0.000595346	1.37979	1.20567	1.57905	2.904e-06
MMP9	0.000712496	1.12538	1.03304	1.22599	0.00685111
PKM	0.000891245	1.20313	1.09394	1.32322	0.00013922
HSP90AA1	0.000913068	1.56031	1.24009	1.96322	0.000147038
MAPK3	0.000919079	1.56951	1.21032	2.03529	0.000674755
CYP2C9	0.00102543	0.876525	0.822156	0.93449	5.48908e-05
TKT	0.00109527	1.3415	1.16519	1.54448	4.37642e-05
HTATIP2	0.00109529	1.44166	1.17317	1.7716	0.000503535
HSPA4	0.00116653	1.95448	1.42288	2.68469	3.51124e-05
CDC25C	0.00125712	1.36787	1.17587	1.59122	4.91958e-05
CDKN2A	0.00154344	1.20201	1.07014	1.35014	0.00191365
NME1	0.00159446	1.37614	1.14359	1.65599	0.000723407
HRAS	0.00185338	1.43984	1.17883	1.75865	0.000354041
CDK4	0.00192648	1.45875	1.21809	1.74697	4.05125e-05
FIBP	0.00226698	1.82917	1.33523	2.50583	0.000169792
FOXM1	0.00231258	1.2787	1.13053	1.4463	9.14102e-05
CCNA2	0.00249976	1.25504	1.12079	1.40537	8.29814e-05
MEN1	0.00251679	1.78435	1.25148	2.5441	0.00137683
TRAF2	0.00272153	1.45892	1.16946	1.82002	0.000815843
RRM2	0.00291735	1.31884	1.1529	1.50865	5.48675e-05
HRG	0.00326964	0.922849	0.873808	0.974642	0.0039528
IGFBP3	0.00347429	1.17638	1.04666	1.32218	0.00643159
EFNA3	0.00350627	1.38828	1.19019	1.61934	2.95852e-05
NDRG3	0.00430054	1.48687	1.22753	1.80101	4.9869e-05
PON1	0.00462777	0.869246	0.811999	0.93053	5.54546e-05
SHARPIN	0.00549575	1.36444	1.08768	1.71162	0.00721798
LGALS3	0.0055562	1.19376	1.07458	1.32615	0.000965676
APLN	0.00599502	1.16847	1.02655	1.33002	0.0184448
PSMD4	0.0066174	1.33066	1.07207	1.65164	0.00956595
ADAM15	0.0075897	1.37538	1.13918	1.66056	0.000915143
ITGAV	0.00790607	1.26168	1.10437	1.44141	0.000623878
PRKCD	0.00849986	1.46896	1.22816	1.75697	2.55623e-05
SRPK1	0.00894402	1.38005	1.10754	1.71961	0.0041048
MCTS1	0.00904534	1.45719	1.12393	1.88926	0.00448602
GJA5	0.00924415	0.846783	0.717663	0.999135	0.0488142
NDRG1	0.0097102	1.29065	1.13884	1.4627	6.43854e-05
ANGPTL1	0.00984248	0.860001	0.750887	0.98497	0.0293519
MMP14	0.00992253	1.18893	1.05408	1.34103	0.00484157
PPARD	0.0101109	1.27917	1.05932	1.54464	0.0104994
HDAC7	0.0104951	1.23504	1.02913	1.48216	0.0232991
E2F1	0.0105727	1.20709	1.07535	1.35497	0.00141251
NOL7	0.011694	1.49674	1.12813	1.98579	0.00517844
LGALS1	0.0119684	1.19509	1.04476	1.36705	0.00936603
CTTN	0.0125769	1.32497	1.0515	1.66956	0.0170444
ILF3	0.0132768	1.42209	1.11623	1.81176	0.00437403
PLXNA1	0.0133867	1.39298	1.18044	1.64378	8.7118e-05
HGS	0.0165285	1.26244	1.04442	1.52596	0.0159842
NDRG2	0.01749	0.77272	0.641292	0.931085	0.00671525
PARP1	0.018013	1.28878	1.04137	1.59497	0.0196635
MKI67	0.018046	1.31403	1.15112	1.50001	5.26096e-05
CYP3A4	0.0193593	0.945204	0.901841	0.990653	0.0186782
SEMA3F	0.019373	1.31767	1.02373	1.69602	0.0321895
BAIAP2L2	0.019812	1.17508	1.06529	1.29619	0.00126589
HDAC5	0.0218371	1.48172	1.15225	1.90541	0.0021812
ADM2	0.022776	1.16339	1.02882	1.31556	0.015821
CDKN3	0.0230733	1.24509	1.09635	1.414	0.000732578
HSPB1	0.0236383	1.17737	1.01279	1.36869	0.0335486
SERPINE1	0.025854	1.11815	1.02211	1.22321	0.0147979
MGAT5	0.0275075	1.22348	1.03344	1.44846	0.0191861
LOX	0.0277012	1.22751	1.07838	1.39726	0.00192403
ITGA5	0.028194	1.30797	1.10764	1.54454	0.00155
CDK5	0.0283186	1.56615	1.18969	2.06172	0.00138269
BAX	0.0300006	1.29176	1.04631	1.59478	0.0172665
PLXDC1	0.0305889	1.20711	1.00272	1.45316	0.046744
HSPA5	0.0325997	1.31458	1.04037	1.66105	0.0219306
RBCK1	0.0357262	1.36298	1.08557	1.71128	0.00765059
ROBO1	0.0369809	1.15477	1.03495	1.28845	0.0100329
CD151	0.0379274	1.33994	1.12064	1.60215	0.00133155
DNMT3A	0.0403646	1.38166	1.13541	1.6813	0.00124638
SPHK1	0.0412096	1.11403	1.02294	1.21323	0.013093
HEY1	0.0412807	1.26867	1.05016	1.53265	0.0136076
TTR	0.0435125	0.929576	0.866323	0.997448	0.0422517
PI4KB	0.0435608	1.45447	1.1495	1.84035	0.00180593
SHC1	0.0438572	1.45651	1.17038	1.81259	0.000752078
TXN	0.0438734	1.29126	1.05828	1.57554	0.0118051
RGCC	0.044199	0.781566	0.644208	0.94821	0.0124459
APEX1	0.0465257	1.59511	1.19658	2.12638	0.00145496
ABL1	0.0481774	1.23616	1.00443	1.52135	0.0453185
GRN	0.048573	1.43863	1.16064	1.7832	0.000900949
CCL20	0.0492362	1.11023	1.03226	1.19408	0.00488265
